# Supplementary material for: Deletion of an sRNA primes development in a multicellular bacterium
Source: iScience. 2025 Feb 12;28(3):111980. doi: 10.1016/j.isci.2025.111980 (PMC11928866; doi:10.1016/j.isci.2025.111980)
Supplement: Table S1. RNA-seq data from DESeq2 with functional and COG annotations [file mmc2.xlsx]

## Sheet: Supp. Table 1
RNA-seq data from DESeq2 with functional and COG annotations
transcript_id	base_mean	log2FC	StdErr	Wald.T	p.val	p.adj	MXAN_id	gene.name	Function	COG_name	COG_cat	COG_des
transcript:MXAN_4704-1	936.653	1.52065	0.42794	3.55342	0.000380261	0.0207939	MXAN_4704	rrsC	16S ribosomal RNA	0	0	0
transcript:MXAN_0381-1	9.6171	1.48415	0.437835	3.38974	0.000699599	0.0310187	MXAN_0381	MXAN_0381	tRNA-Gly	0	0	0
transcript:MXAN_0319-1	8496.68	1.07196	0.412767	2.597	0.00940411	0.148579	MXAN_0319	rrsA	16S ribosomal RNA	0	0	0
transcript:MXAN_4702-1	39166.2	1.01598	0.425863	2.38569	0.0170471	0.201856	MXAN_4702	rrlC	23S ribosomal RNA	0	0	0
transcript:MXAN_4703-1	508.175	0.982443	0.310662	3.16242	0.00156463	0.0534662	MXAN_4703	MXAN_4703	tRNA-Ile	0	0	0
transcript:MXAN_2672-1	1676.39	0.919988	0.355022	2.59135	0.00955996	0.149008	MXAN_2672	MXAN_2672	tRNA-Glu	0	0	0
transcript:MXAN_2826-1	335.346	0.905918	0.410485	2.20695	0.0273177	0.259806	MXAN_2826	rrfB	5S ribosomal RNA	0	0	0
transcript:MXAN_5382-1	31.9977	0.773108	0.380794	2.03025	0.0423307	0.318548	MXAN_5382	MXAN_5382	tRNA-Asp	0	0	0
transcript:MXAN_2673-1	479.951	0.758627	0.299619	2.53197	0.0113423	0.162038	MXAN_2673	MXAN_2673	tRNA-Gln	0	0	0
transcript:MXAN_7342-1	101212	0.708775	0.407032	1.74132	0.0816271	0.42488	MXAN_7342	rrlD	23S ribosomal RNA	0	0	0
transcript:MXAN_3185-1	47.7224	0.692447	0.361348	1.91629	0.0553288	0.359895	MXAN_3185	MXAN_3185	tRNA-Lys	0	0	0
transcript:MXAN_0388-1	3.49386	0.670389	0.42908	1.56239	0.118196	NA	MXAN_0388	MXAN_0388	tRNA-Arg	0	0	0
transcript:MXAN_3561-1	325.091	0.658284	0.297678	2.2114	0.0270084	0.258729	MXAN_3561	MXAN_3561	tRNA-Met	0	0	0
transcript:MXAN_4853-1	19.6285	0.643074	0.371218	1.73233	0.0832142	0.427605	MXAN_4853	MXAN_4853	tRNA-Leu	0	0	0
transcript:MXAN_3737-1	625.831	0.56961	0.252995	2.25147	0.0243558	0.24626	MXAN_3737	MXAN_3737	tRNA-Leu	0	0	0
transcript:MXAN_1935-1	265.691	0.566624	0.290366	1.95141	0.0510077	0.345584	MXAN_1935	MXAN_1935	tRNA-Ser	0	0	0
transcript:MXAN_4408-1	263.298	0.548225	0.348372	1.57368	0.115562	0.494596	MXAN_4408	MXAN_4408	tRNA-Met	0	0	0
transcript:MXAN_1490-1	0.992059	0.517972	0.316726	1.63539	0.101967	NA	MXAN_1490	MXAN_1490	tRNA-Ile	0	0	0
transcript:MXAN_4624-1	592.421	0.512132	0.324064	1.58034	0.114028	0.492589	MXAN_4624	MXAN_4624	tRNA-Gly	0	0	0
transcript:MXAN_4701-1	333.115	0.474519	0.359925	1.31838	NA	NA	MXAN_4701	rrfC	5S ribosomal RNA	0	0	0
transcript:MXAN_2012-1	39.3583	0.446629	0.345124	1.29411	0.195626	0.620444	MXAN_2012	MXAN_2012	tRNA-Leu	0	0	0
transcript:MXAN_3590-1	119.352	0.4277	0.327305	1.30673	0.191304	0.614071	MXAN_3590	MXAN_3590	tRNA-Val	0	0	0
transcript:MXAN_2824-1	943.647	0.406658	0.298437	1.36263	0.173001	0.586076	MXAN_2824	MXAN_2824	tRNA-Ile	0	0	0
transcript:MXAN_7345-1	8776	0.393386	0.33577	1.17159	0.241361	0.666307	MXAN_7345	rrsD	16S ribosomal RNA	0	0	0
transcript:MXAN_5383-1	34.224	0.38279	0.381109	1.00441	0.315181	0.726882	MXAN_5383	MXAN_5383	tRNA-Asp	0	0	0
transcript:MXAN_2009-1	550.167	0.36038	0.291308	1.23711	0.216047	0.640335	MXAN_2009	MXAN_2009	tRNA-Arg	0	0	0
transcript:MXAN_3065-1	66.9153	0.35552	0.335212	1.06058	0.28888	0.709038	MXAN_3065	MXAN_3065	tRNA-Tyr	0	0	0
transcript:MXAN_3742-1	3.9298	0.349917	0.441777	0.792067	0.428322	NA	MXAN_3742	MXAN_3742	tRNA-Ala	0	0	0
transcript:MXAN_4472-1	19.6741	0.332302	0.400984	0.828716	0.407265	0.785749	MXAN_4472	MXAN_4472	tRNA-Sec	0	0	0
transcript:MXAN_4625-1	684.21	0.322722	0.317874	1.01525	0.309986	0.720629	MXAN_4625	MXAN_4625	tRNA-Gly	0	0	0
transcript:MXAN_3741-1	58.5475	0.296905	0.364445	0.814677	0.415258	0.790221	MXAN_3741	MXAN_3741	tRNA-Ala	0	0	0
transcript:MXAN_3597-1	488.648	0.295381	0.323412	0.913327	0.361071	0.762949	MXAN_3597	MXAN_3597	tRNA-Pro	0	0	0
transcript:MXAN_5381-1	55.7425	0.28975	0.344018	0.842253	0.399647	0.779905	MXAN_5381	MXAN_5381	tRNA-Val	0	0	0
transcript:MXAN_0382-1	1.44749	0.273992	0.372877	0.734805	0.462458	NA	MXAN_0382	MXAN_0382	tRNA-Leu	0	0	0
transcript:MXAN_1491-1	1.40025	0.264485	0.367372	0.719937	0.471564	NA	MXAN_1491	MXAN_1491	tRNA-Tyr	0	0	0
transcript:MXAN_3560-1	76.3929	0.250691	0.284227	0.88201	0.377771	0.7737	MXAN_3560	MXAN_3560	tRNA-Met	0	0	0
transcript:MXAN_3562-1	179.898	0.234882	0.31381	0.748485	0.454168	0.812943	MXAN_3562	MXAN_3562	tRNA-Met	0	0	0
transcript:MXAN_4797-1	418.871	0.228197	0.299589	0.761699	0.44624	0.809573	MXAN_4797	MXAN_4797	tRNA-Arg	0	0	0
transcript:MXAN_7341-1	594.516	0.222726	0.336836	0.661229	0.508465	0.84357	MXAN_7341	rrfD	5S ribosomal RNA	0	0	0
transcript:MXAN_1489-1	1.28496	0.198477	0.361641	0.548823	0.583127	NA	MXAN_1489	MXAN_1489	tRNA-Met	0	0	0
transcript:MXAN_0786-1	111.236	0.189989	0.341158	0.556893	0.5776	0.874128	MXAN_0786	MXAN_0786	tRNA-Phe	0	0	0
transcript:MXAN_3064-1	270.187	0.187758	0.32989	0.569152	0.569253	0.870937	MXAN_3064	MXAN_3064	tRNA-Thr	0	0	0
transcript:MXAN_2825-1	4661.77	0.180858	0.346734	0.521603	0.601946	0.883733	MXAN_2825	rrlB	23S ribosomal RNA	0	0	0
transcript:MXAN_4326-1	56.7596	0.161481	0.328782	0.491148	0.623322	0.89326	MXAN_4326	MXAN_4326	tRNA-Thr	0	0	0
transcript:MXAN_0281-1	389.08	0.15349	0.252524	0.607824	0.543304	0.861674	MXAN_0281	MXAN_0281	tRNA-Gln	0	0	0
transcript:MXAN_3070-1	1843.95	0.152133	0.292357	0.520367	0.602808	0.883912	MXAN_3070	MXAN_3070	tRNA-Trp	0	0	0
transcript:MXAN_7344-1	0.84816	0.113187	0.310605	0.364408	0.715553	NA	MXAN_7344	MXAN_7344	tRNA-Ile	0	0	0
transcript:MXAN_3067-1	205.78	0.112159	0.346869	0.323346	0.746433	0.940675	MXAN_3067	MXAN_3067	tRNA-Thr	0	0	0
transcript:MXAN_5206-1	64.8952	0.108516	0.36285	0.299065	0.76489	0.944661	MXAN_5206	MXAN_5206	tRNA-Met	0	0	0
transcript:MXAN_0322-1	38297.2	0.0953918	0.42345	0.225273	0.821767	0.959717	MXAN_0322	rrlA	23S ribosomal RNA	0	0	0
transcript:MXAN_3184-1	45.717	0.0816998	0.349063	0.234055	0.814943	0.95738	MXAN_3184	MXAN_3184	tRNA-Glu	0	0	0
transcript:MXAN_3047-1	17.8794	0.043351	0.41048	0.10561	0.915892	0.985957	MXAN_3047	MXAN_3047	tRNA-Cys	0	0	0
transcript:MXAN_3494-1	379.725	0.0430952	0.286939	0.150189	0.880615	0.97694	MXAN_3494	MXAN_3494	tRNA-Arg	0	0	0
transcript:MXAN_1488-1	0.24643	0.0264228	0.2076	0.127277	0.898721	NA	MXAN_1488	MXAN_1488	tRNA-Ala	0	0	0
transcript:MXAN_0321-1	0.224494	0.02486	0.201881	0.123142	0.901995	NA	MXAN_0321	MXAN_0321	tRNA-Ala	0	0	0
transcript:MXAN_4913-1	12.1891	0.0177107	0.405188	0.0437098	0.965136	0.994788	MXAN_4913	MXAN_4913	tRNA-Gly	0	0	0
transcript:MXAN_1940-1	1304.26	0.0162678	0.296841	0.054803	0.956295	0.994339	MXAN_1940	MXAN_1940	tRNA-Ser	0	0	0
transcript:MXAN_7343-1	0.421016	0.0145994	0.269828	0.0541064	0.95685	NA	MXAN_7343	MXAN_7343	tRNA-Ala	0	0	0
transcript:MXAN_2819-1	87.6187	0.00677042	0.310499	0.021805	0.982604	0.995759	MXAN_2819	MXAN_2819	tRNA-Leu	0	0	0
transcript:MXAN_2823-1	4190.74	0.00182657	0.379922	0.00480776	0.996164	0.998689	MXAN_2823	rrsB	16S ribosomal RNA	0	0	0
transcript:MXAN_2007-1	1207.01	-0.00217541	0.310987	-0.00699518	0.994419	0.998531	MXAN_2007	MXAN_2007	tRNA-Arg	0	0	0
transcript:MXAN_6295-1	283.493	-0.00273883	0.282659	-0.00968951	0.992269	0.998438	MXAN_6295	MXAN_6295	tRNA-Pro	0	0	0
transcript:MXAN_2008-1	271.474	-0.00729885	0.330362	-0.0220935	0.982373	0.995759	MXAN_2008	MXAN_2008	tRNA-His	0	0	0
transcript:MXAN_1908-1	54.8414	-0.0368289	0.313087	-0.117631	0.90636	0.98409	MXAN_1908	MXAN_1908	tRNA-Asn	0	0	0
transcript:MXAN_5320-1	202.77	-0.0623406	0.320575	-0.194465	0.845812	0.970105	MXAN_5320	MXAN_5320	tRNA-Ala	0	0	0
transcript:MXAN_1936-1	8.78639	-0.066308	0.429091	-0.154531	0.877191	0.975997	MXAN_1936	MXAN_1936	tRNA-Ser	0	0	0
transcript:MXAN_2011-1	22.5687	-0.110732	0.348813	-0.317452	0.750901	0.942299	MXAN_2011	MXAN_2011	tRNA-Lys	0	0	0
transcript:MXAN_5007-1	395.03	-0.135911	0.304016	-0.447053	0.654837	0.905028	MXAN_5007	MXAN_5007	tRNA-Leu	0	0	0
transcript:MXAN_0320-1	3.70501	-0.184606	0.440741	-0.418854	0.675322	NA	MXAN_0320	MXAN_0320	tRNA-Ile	0	0	0
transcript:MXAN_1938-1	167.222	-0.213896	0.315293	-0.678405	0.497515	0.83557	MXAN_1938	MXAN_1938	tRNA-Arg	0	0	0
transcript:MXAN_2006-1	57.3428	-0.25098	0.318613	-0.787726	0.430857	0.799119	MXAN_2006	MXAN_2006	tRNA-Pro	0	0	0
transcript:MXAN_3066-1	20.0323	-0.372391	0.371514	-1.00236	0.31617	0.728125	MXAN_3066	MXAN_3066	tRNA-Gly	0	0	0
transcript:MXAN_1939-1	1371.62	-0.377391	0.301105	-1.25335	0.210077	0.633804	MXAN_1939	MXAN_1939	tRNA-Ser	0	0	0
transcript:MXAN_3477-1	113.621	-0.378416	0.301492	-1.25515	0.209426	0.633296	MXAN_3477	MXAN_3477	tRNA-Val	0	0	0
transcript:MXAN_0323-1	190.701	-0.602348	0.384606	-1.56614	0.117315	0.494753	MXAN_0323	rrfA	5S ribosomal RNA	0	0	0
transcript:ABF91564	33.7687	0.194567	0.354166	0.549366	0.582754	0.874633	MXAN_4981	rtcA	RNA_3'-terminal_phosphate_cyclase	A	INFORMATION STORAGE AND PROCESSING	RNA processing and modification
transcript:ABF88821	12.2237	-0.0130781	0.418728	-0.031233	0.975084	0.995411	MXAN_0646		endonuclease	A	INFORMATION STORAGE AND PROCESSING	RNA processing and modification
transcript:ABF86055	224.717	-0.183654	0.271411	-0.676661	0.498621	0.83557	MXAN_3809	rtcA	RNA_3'-phosphate_cyclase	A	INFORMATION STORAGE AND PROCESSING	RNA processing and modification
transcript:ABF86589	153.223	-0.574033	0.247045	-2.3236	0.020147	0.222942	MXAN_7151	orn	oligoribonuclease	A	INFORMATION STORAGE AND PROCESSING	RNA processing and modification
transcript:ABF92106	171.88	0.509168	0.357595	1.42387	0.154485	0.554557	MXAN_1890		hypothetical_protein	B	INFORMATION STORAGE AND PROCESSING	Chromatin structure and dynamics
transcript:ABF89777	113.822	0.417869	0.249663	1.67373	0.094183	0.454266	MXAN_5908		histone_deacetylase	B	INFORMATION STORAGE AND PROCESSING	Chromatin structure and dynamics
transcript:ABF88375	14.12	0.0505383	0.390718	0.129347	0.897083	0.982374	MXAN_1373		histone_deacetylase	B	INFORMATION STORAGE AND PROCESSING	Chromatin structure and dynamics
transcript:ABF87640	30.4231	-0.0291333	0.352647	-0.0826132	0.934159	0.989521	MXAN_0610		histone_deacetylase	B	INFORMATION STORAGE AND PROCESSING	Chromatin structure and dynamics
transcript:ABF92064	10452.1	-0.0883313	0.233459	-0.37836	0.705163	0.92546	MXAN_1532		hypothetical_protein	B	INFORMATION STORAGE AND PROCESSING	Chromatin structure and dynamics
transcript:ABF87589	31.3925	-0.238877	0.315271	-0.757689	0.448637	0.810934	MXAN_5253		histone_deacetylase_family_protein	B	INFORMATION STORAGE AND PROCESSING	Chromatin structure and dynamics
transcript:ABF89281	102.481	-0.281805	0.250488	-1.12502	0.260579	0.683695	MXAN_3187		hypothetical_protein	B	INFORMATION STORAGE AND PROCESSING	Chromatin structure and dynamics
transcript:ABF87278	98.4155	0.911884	0.289276	3.15229	0.00161993	0.0534662	MXAN_1485		hypothetical_protein	C	METABOLISM	Energy production and conversion
transcript:ABF88796	148.178	0.844383	0.253875	3.32597	0.000881101	0.0367911	MXAN_5022		hypothetical_protein	C	METABOLISM	Energy production and conversion
transcript:ABF85931	4747	0.815231	0.350583	2.32536	0.0200528	0.222942	MXAN_3935		non-ribosomal_peptide_synthetase	C	METABOLISM	Energy production and conversion
transcript:ABF87032	60.8041	0.774163	0.346511	2.23417	0.0254722	0.25249	MXAN_4827		flavin_reductase	C	METABOLISM	Energy production and conversion
transcript:ABF86236	213.505	0.680888	0.299365	2.27444	0.0229395	0.236309	MXAN_2841		dehydrogenase	C	METABOLISM	Energy production and conversion
transcript:ABF91699	173.388	0.665295	0.257465	2.58402	0.00976573	0.150783	MXAN_6869		bifunctional_NADP-dependent_3-hydroxy_acid_dehydrogenase/3-hydroxypropionate_dehydrogenase_YdfG	C	METABOLISM	Energy production and conversion
transcript:ABF89873	125.011	0.657066	0.333882	1.96796	0.0490724	0.340073	MXAN_3270		hypothetical_protein	C	METABOLISM	Energy production and conversion
transcript:ABF90874	135.114	0.638852	0.310324	2.05866	0.0395267	0.311373	MXAN_0626		aldehyde_dehydrogenase	C	METABOLISM	Energy production and conversion
transcript:ABF89845	1167.89	0.614618	0.28955	2.12267	0.0337818	0.289018	MXAN_1676		FAD-binding_oxidoreductase	C	METABOLISM	Energy production and conversion
transcript:ABF86104	8.11863	0.609707	0.42919	1.4206	0.155434	0.556138	MXAN_5629		alcohol_dehydrogenase	C	METABOLISM	Energy production and conversion
transcript:ABF90123	10.6893	0.609274	0.405553	1.50233	0.133012	0.525445	MXAN_4126		ferredoxin_reductase	C	METABOLISM	Energy production and conversion
transcript:ABF86121	618.673	0.607221	0.366447	1.65705	0.0975094	0.461288	MXAN_6913	cydA	cytochrome_ubiquinol_oxidase_subunit_I	C	METABOLISM	Energy production and conversion
transcript:ABF90482	274.269	0.600814	0.302326	1.98731	0.0468882	0.331858	MXAN_0625		aldehyde_dehydrogenase	C	METABOLISM	Energy production and conversion
transcript:ABF88748	5.04056	0.597724	0.442056	1.35214	0.176329	NA	MXAN_5224	frdA	FAD-binding_protein	C	METABOLISM	Energy production and conversion
transcript:ABF88536	161.506	0.584765	0.249858	2.34038	0.0192639	0.217948	MXAN_5006		ferredoxin	C	METABOLISM	Energy production and conversion
transcript:ABF88166	34.9875	0.521581	0.384345	1.35707	0.17476	0.589126	MXAN_6722		HAD_family_hydrolase	C	METABOLISM	Energy production and conversion
transcript:ABF88893	330.446	0.515964	0.21377	2.41363	0.0157943	0.194816	MXAN_3454		2-oxo_acid_dehydrogenase_acyltransferase	C	METABOLISM	Energy production and conversion
transcript:ABF89075	6.78679	0.498119	0.442425	1.12588	0.260214	0.683557	MXAN_3653		FAD-binding_oxidoreductase	C	METABOLISM	Energy production and conversion
transcript:ABF88173	15.9293	0.497026	0.391063	1.27096	0.203743	0.630147	MXAN_2119		hypothetical_protein	C	METABOLISM	Energy production and conversion
transcript:ABF88238	346.955	0.493389	0.232611	2.12109	0.0339141	0.289018	MXAN_5315		TonB-dependent_receptor	C	METABOLISM	Energy production and conversion
transcript:ABF87015	161.799	0.487609	0.248376	1.96319	0.049624	0.342389	MXAN_6815		hypothetical_protein	C	METABOLISM	Energy production and conversion
transcript:ABF87695	133.876	0.463515	0.282224	1.64237	0.100514	0.465801	MXAN_3921		cytochrome_c'	C	METABOLISM	Energy production and conversion
transcript:ABF88157	83.3962	0.44348	0.268873	1.6494	0.0990653	0.464398	MXAN_6630		FAD-binding_oxidoreductase	C	METABOLISM	Energy production and conversion
transcript:ABF86372	177.416	0.43643	0.234308	1.86263	0.0625142	0.378779	MXAN_2651		hypothetical_protein	C	METABOLISM	Energy production and conversion
transcript:ABF87150	3.15656	0.409482	0.439026	0.932706	0.350972	NA	MXAN_7205		oxidoreductase	C	METABOLISM	Energy production and conversion
transcript:ABF87627	33.8262	0.405441	0.376198	1.07773	0.281153	0.705506	MXAN_0222		zinc-binding_dehydrogenase	C	METABOLISM	Energy production and conversion
transcript:ABF92353	3.80543	0.398888	0.440105	0.906347	0.364752	NA	MXAN_6791		NAD(P)-dependent_alcohol_dehydrogenase	C	METABOLISM	Energy production and conversion
transcript:ABF91000	5.62329	0.387229	0.437529	0.885036	0.376137	NA	MXAN_5219		molybdopterin-binding_oxidoreductase	C	METABOLISM	Energy production and conversion
transcript:ABF92413	11.094	0.381838	0.417363	0.91488	0.360254	0.76289	MXAN_3868	ctaD	cytochrome_c_oxidase_subunit_I	C	METABOLISM	Energy production and conversion
transcript:ABF92677	82.7456	0.378121	0.283326	1.33458	0.182014	0.600188	MXAN_0774		oxidoreductase	C	METABOLISM	Energy production and conversion
transcript:ABF88859	797.901	0.377568	0.217496	1.73598	0.0825683	0.425954	MXAN_5577	ppa	inorganic_pyrophosphatase	C	METABOLISM	Energy production and conversion
transcript:ABF89662	1520.59	0.345625	0.307156	1.12524	0.260487	0.683695	MXAN_1442		NAD(P)/FAD-dependent_oxidoreductase	C	METABOLISM	Energy production and conversion
transcript:ABF87110	45.6457	0.329942	0.353554	0.933217	0.350708	0.756747	MXAN_2314		NAD(P)-dependent_alcohol_dehydrogenase	C	METABOLISM	Energy production and conversion
transcript:ABF86450	42.445	0.323391	0.325624	0.993142	0.320641	0.732935	MXAN_3881	pyc	pyruvate_carboxylase	C	METABOLISM	Energy production and conversion
transcript:ABF86489	5.94852	0.32035	0.438196	0.731067	0.464738	NA	MXAN_0407	citZ	helix-turn-helix_domain-containing_protein	C	METABOLISM	Energy production and conversion
transcript:ABF86977	160.594	0.309336	0.41787	0.740268	0.459137	0.815946	MXAN_5946		cytochrome_c	C	METABOLISM	Energy production and conversion
transcript:ABF92443	237.318	0.304893	0.239423	1.27345	0.20286	0.630147	MXAN_3877		dicarboxylate/amino_acid:cation_symporter	C	METABOLISM	Energy production and conversion
transcript:ABF86810	31.7637	0.284982	0.324017	0.879528	0.379115	0.774766	MXAN_6919		ferredoxin_reductase	C	METABOLISM	Energy production and conversion
transcript:ABF92777	385.09	0.267815	0.242312	1.10525	0.269052	0.69236	MXAN_6572		(2Fe-2S)-binding_protein	C	METABOLISM	Energy production and conversion
transcript:ABF92692	151.372	0.265525	0.283329	0.937159	0.348677	0.754872	MXAN_6357		FAD-binding_oxidoreductase	C	METABOLISM	Energy production and conversion
transcript:ABF92860	24.7281	0.262077	0.376923	0.695306	0.486863	0.831457	MXAN_0278		NAD(P)/FAD-dependent_oxidoreductase	C	METABOLISM	Energy production and conversion
transcript:ABF87091	4.72576	0.259189	0.439977	0.589097	0.555797	NA	MXAN_5222	frdB	succinate_dehydrogenase/fumarate_reductase_iron-sulfur_subunit	C	METABOLISM	Energy production and conversion
transcript:ABF86699	5.99468	0.253883	0.441447	0.575115	0.565214	NA	MXAN_6654		DUF4336_domain-containing_protein	C	METABOLISM	Energy production and conversion
transcript:ABF92507	107.993	0.253675	0.25692	0.98737	0.323461	0.73612	MXAN_6016		oxidoreductase	C	METABOLISM	Energy production and conversion
transcript:ABF90827	3.41538	0.252706	0.43705	0.578207	0.563124	NA	MXAN_0385		NAD(P)/FAD-dependent_oxidoreductase	C	METABOLISM	Energy production and conversion
transcript:ABF91073	5341.13	0.246307	0.27031	0.911201	0.362189	0.764208	MXAN_3519	gltA	citrate_synthase	C	METABOLISM	Energy production and conversion
transcript:ABF88341	46.8657	0.235789	0.318056	0.741342	0.458486	0.815666	MXAN_7047		cytochrome_CBB3	C	METABOLISM	Energy production and conversion
transcript:ABF89801	31.346	0.23572	0.317128	0.743295	0.457303	0.815304	MXAN_0903		transcriptional_regulator	C	METABOLISM	Energy production and conversion
transcript:ABF88120	74.8316	0.235614	0.278135	0.847122	0.396927	0.779364	MXAN_5583		ABC_transporter_permease	C	METABOLISM	Energy production and conversion
transcript:ABF86357	42.8089	0.228118	0.296083	0.770454	0.441031	0.805157	MXAN_4206		KR_domain-containing_protein	C	METABOLISM	Energy production and conversion
transcript:ABF89663	649.875	0.214884	0.229514	0.936258	0.349141	0.755627	MXAN_6986		aldehyde_dehydrogenase_family_protein	C	METABOLISM	Energy production and conversion
transcript:ABF87046	56.4489	0.211969	0.27495	0.770935	0.440746	0.805157	MXAN_2724		ferredoxin	C	METABOLISM	Energy production and conversion
transcript:ABF89254	45.3204	0.209723	0.346387	0.605459	0.544874	0.862388	MXAN_2366		hypothetical_protein	C	METABOLISM	Energy production and conversion
transcript:ABF86931	4554.69	0.204883	0.19262	1.06366	0.287481	0.708225	MXAN_0403	atpE	ATP_synthase_F0_subunit_C	C	METABOLISM	Energy production and conversion
transcript:ABF86982	12.9273	0.201153	0.415063	0.484632	0.627937	0.894211	MXAN_6047		sulfoxide_reductase_heme-binding_subunit_YedZ	C	METABOLISM	Energy production and conversion
transcript:ABF86575	3.25634	0.197466	0.440054	0.448731	0.653626	NA	MXAN_2246		FAD-binding_oxidoreductase	C	METABOLISM	Energy production and conversion
transcript:ABF87728	67.314	0.195925	0.418569	0.468084	0.639725	0.899086	MXAN_3631		KR_domain-containing_protein	C	METABOLISM	Energy production and conversion
transcript:ABF92056	139.155	0.187079	0.277565	0.674001	0.500311	0.837723	MXAN_2285		acetyl-CoA_hydrolase	C	METABOLISM	Energy production and conversion
transcript:ABF92058	30.5914	0.171644	0.332203	0.516685	0.605376	0.885725	MXAN_6743		2-oxo_acid_dehydrogenase_acyltransferase	C	METABOLISM	Energy production and conversion
transcript:ABF86923	311.1	0.167184	0.236791	0.706038	0.480164	0.830498	MXAN_4436		general_secretion_pathway_protein_GspE	C	METABOLISM	Energy production and conversion
transcript:ABF90951	15.6279	0.151449	0.411791	0.367782	0.713035	0.92821	MXAN_2844		aldehyde_dehydrogenase	C	METABOLISM	Energy production and conversion
transcript:ABF91996	1.94356	0.148107	0.404318	0.366313	0.714132	NA	MXAN_3873		DUF3341_domain-containing_protein	C	METABOLISM	Energy production and conversion
transcript:ABF92835	7.66645	0.145646	0.423558	0.343863	0.73095	0.934224	MXAN_0160		molybdopterin-binding_oxidoreductase	C	METABOLISM	Energy production and conversion
transcript:ABF86114	300.974	0.141291	0.230552	0.612839	0.539983	0.860669	MXAN_0532		transporter	C	METABOLISM	Energy production and conversion
transcript:ABF88499	110.26	0.135466	0.245402	0.552017	0.580937	0.874633	MXAN_1145		DUF4388_domain-containing_protein	C	METABOLISM	Energy production and conversion
transcript:ABF89798	41.6209	0.132185	0.367483	0.359703	0.719069	0.930488	MXAN_7329	glpD	glycerol-3-phosphate_dehydrogenase	C	METABOLISM	Energy production and conversion
transcript:ABF86260	3392.06	0.129802	0.231642	0.560359	0.575235	0.873569	MXAN_3540	sdhB	succinate_dehydrogenase_iron-sulfur_subunit	C	METABOLISM	Energy production and conversion
transcript:ABF92540	100.192	0.128672	0.299936	0.428996	0.667926	0.909774	MXAN_7381		Rieske_(2Fe-2S)_protein	C	METABOLISM	Energy production and conversion
transcript:ABF92527	451.982	0.127897	0.200459	0.638024	0.523458	0.85274	MXAN_2050		response_regulator	C	METABOLISM	Energy production and conversion
transcript:ABF90254	4.1541	0.125587	0.439288	0.285888	0.774964	NA	MXAN_3869	coxB	cytochrome_c_oxidase_subunit_II	C	METABOLISM	Energy production and conversion
transcript:ABF89021	1047.13	0.124149	0.349339	0.355383	0.722303	0.93253	MXAN_5891	pruA	1-pyrroline-5-carboxylate_dehydrogenase	C	METABOLISM	Energy production and conversion
transcript:ABF90498	699.443	0.116043	0.229951	0.504642	0.61381	0.889554	MXAN_1084		hypothetical_protein	C	METABOLISM	Energy production and conversion
transcript:ABF90075	1631.25	0.110734	0.201376	0.549888	0.582396	0.874633	MXAN_4217		2-oxo_acid_dehydrogenase_subunit_E2	C	METABOLISM	Energy production and conversion
transcript:ABF90765	8.31928	0.110544	0.430441	0.256817	0.79732	0.955204	MXAN_2473		hypothetical_protein	C	METABOLISM	Energy production and conversion
transcript:ABF86756	2.81068	0.110177	0.424296	0.25967	0.795118	NA	MXAN_3867	coxC	cytochrome_c_oxidase_subunit_III	C	METABOLISM	Energy production and conversion
transcript:ABF89994	114.784	0.109334	0.269887	0.405111	0.685396	0.917459	MXAN_6659	tam	methyltransferase_domain-containing_protein	C	METABOLISM	Energy production and conversion
transcript:ABF87669	2742.4	0.105227	0.217941	0.482822	0.629222	0.89464	MXAN_0402	atpB	ATP_synthase_F0_subunit_A	C	METABOLISM	Energy production and conversion
transcript:ABF92881	13.3438	0.098955	0.387939	0.255079	0.798662	0.955204	MXAN_2333		class_I_SAM-dependent_methyltransferase	C	METABOLISM	Energy production and conversion
transcript:ABF92843	208.096	0.0957459	0.387657	0.246986	0.804919	0.955819	MXAN_6442	aceA	isocitrate_lyase	C	METABOLISM	Energy production and conversion
transcript:ABF91244	127.523	0.0881034	0.229095	0.384572	0.700554	0.92476	MXAN_4576		GNAT_family_N-acetyltransferase	C	METABOLISM	Energy production and conversion
transcript:ABF91740	28.3424	0.0850257	0.336245	0.252868	0.80037	0.955204	MXAN_7414	mobB/FdhD	sulfurtransferase_FdhD	C	METABOLISM	Energy production and conversion
transcript:ABF86094	759.203	0.0847638	0.240894	0.351872	0.724935	0.933644	MXAN_3162	fumB	fumarate_hydratase	C	METABOLISM	Energy production and conversion
transcript:ABF91371	9074.3	0.0799349	0.201827	0.396056	0.692064	0.920414	MXAN_3538	mdh	malate_dehydrogenase	C	METABOLISM	Energy production and conversion
transcript:ABF91686	431.279	0.0726	0.240545	0.301815	0.762793	0.944118	MXAN_6055	nhaA	Na+/H+_antiporter_NhaA_2	C	METABOLISM	Energy production and conversion
transcript:ABF89421	977.429	0.0715935	0.236772	0.302373	0.762368	0.944118	MXAN_5920	etfB	electron_transfer_flavoprotein_subunit_beta/FixA_family_protein	C	METABOLISM	Energy production and conversion
transcript:ABF87415	67.2018	0.0692749	0.352742	0.19639	0.844305	0.969618	MXAN_3389		oxidoreductase	C	METABOLISM	Energy production and conversion
transcript:ABF87482	50.4498	0.0679557	0.340127	0.199795	0.841641	0.968706	MXAN_0862	ppa	inorganic_pyrophosphatase	C	METABOLISM	Energy production and conversion
transcript:ABF90665	82.5965	0.0666545	0.277261	0.240403	0.810017	0.956889	MXAN_6827	natA	ABC_transporter_ATP-binding_protein	C	METABOLISM	Energy production and conversion
transcript:ABF89252	2155.7	0.066402	0.215525	0.308094	0.758011	0.943666	MXAN_1086		NAD(P)H-dependent_oxidoreductase_subunit_E	C	METABOLISM	Energy production and conversion
transcript:ABF89668	177.723	0.0577479	0.215342	0.268168	0.78857	0.951912	MXAN_3057		HAD_family_hydrolase	C	METABOLISM	Energy production and conversion
transcript:ABF92227	410.61	0.0531862	0.249428	0.213233	0.831145	0.963908	MXAN_6921	atpC	ATP_synthase_epsilon_chain	C	METABOLISM	Energy production and conversion
transcript:ABF91902	122.131	0.052341	0.393549	0.132997	0.894196	0.981788	MXAN_6912	cydB	cytochrome_d_ubiquinol_oxidase_subunit_II	C	METABOLISM	Energy production and conversion
transcript:ABF87368	7.74193	0.0417471	0.44053	0.0947656	0.924501	0.987077	MXAN_2326		aldehyde_dehydrogenase	C	METABOLISM	Energy production and conversion
transcript:ABF88067	62.7373	0.029279	0.380232	0.0770031	0.938621	0.990322	MXAN_2282		NAD(P)-dependent_alcohol_dehydrogenase	C	METABOLISM	Energy production and conversion
transcript:ABF89402	11.7619	0.0170882	0.395384	0.0432193	0.965527	0.994788	MXAN_3875		4Fe-4S_dicluster_domain-containing_protein	C	METABOLISM	Energy production and conversion
transcript:ABF86812	68.2704	0.0132243	0.293505	0.0450565	0.964062	0.994788	MXAN_2195		ferredoxin	C	METABOLISM	Energy production and conversion
transcript:ABF87647	34.8902	0.0125698	0.352291	0.0356801	0.971537	0.995408	MXAN_2881		alcohol_dehydrogenase	C	METABOLISM	Energy production and conversion
transcript:ABF85891	118.058	0.00764161	0.238408	0.0320527	0.97443	0.995408	MXAN_6826		ABC_transporter_permease	C	METABOLISM	Energy production and conversion
transcript:ABF88951	17.0201	0.001332	0.372166	0.00357905	0.997144	0.998866	MXAN_6728		NADP-dependent_oxidoreductase	C	METABOLISM	Energy production and conversion
transcript:ABF88192	14.1543	-0.000496062	0.388321	-0.00127745	0.998981	0.999542	MXAN_7067		malonic_semialdehyde_reductase	C	METABOLISM	Energy production and conversion
transcript:ABF86691	3.91132	-0.00651909	0.442429	-0.0147348	0.988244	NA	MXAN_3872		cytochrome_c	C	METABOLISM	Energy production and conversion
transcript:ABF86026	62.2458	-0.0121091	0.268295	-0.0451335	0.964001	0.994788	MXAN_2471		hypothetical_protein	C	METABOLISM	Energy production and conversion
transcript:ABF91104	4081.53	-0.013046	0.209228	-0.0623532	0.950282	0.99271	MXAN_7028	atpA	ATP_synthase_subunit_alpha	C	METABOLISM	Energy production and conversion
transcript:ABF87798	48.873	-0.0161046	0.329632	-0.0488562	0.961034	0.994339	MXAN_6859	gph	HAD_family_hydrolase	C	METABOLISM	Energy production and conversion
transcript:ABF86178	47.5206	-0.020152	0.337982	-0.0596246	0.952455	0.993484	MXAN_5896		short_chain_dehydrogenase	C	METABOLISM	Energy production and conversion
transcript:ABF87372	5.91356	-0.040374	0.440137	-0.0917306	0.926912	NA	MXAN_3414		cytochrome_c	C	METABOLISM	Energy production and conversion
transcript:ABF91320	129.629	-0.0413248	0.250252	-0.165133	0.868839	0.974585	MXAN_2956		FAD-binding_oxidoreductase	C	METABOLISM	Energy production and conversion
transcript:ABF86153	123.596	-0.0456512	0.25933	-0.176036	0.860266	0.971976	MXAN_5638		acylphosphatase	C	METABOLISM	Energy production and conversion
transcript:ABF90148	271.039	-0.0463741	0.24779	-0.187151	0.851542	0.971475	MXAN_2665		hypothetical_protein	C	METABOLISM	Energy production and conversion
transcript:ABF92587	48.2726	-0.0588316	0.345741	-0.170161	0.864884	0.97362	MXAN_3981		DUF4336_domain-containing_protein	C	METABOLISM	Energy production and conversion
transcript:ABF92878	35.5537	-0.064553	0.342197	-0.188643	0.850373	0.970939	MXAN_6635		NAD(P)/FAD-dependent_oxidoreductase	C	METABOLISM	Energy production and conversion
transcript:ABF93129	45.1403	-0.0665879	0.322841	-0.206256	0.836591	0.966328	MXAN_3059		hypothetical_protein	C	METABOLISM	Energy production and conversion
transcript:ABF91439	600.734	-0.0673078	0.318558	-0.211289	0.832661	0.96393	MXAN_5594		acetyl-CoA_carboxylase_biotin_carboxyl_carrier_protein_subunit	C	METABOLISM	Energy production and conversion
transcript:ABF90607	3408.73	-0.0711423	0.224094	-0.317467	0.750889	0.942299	MXAN_3541	sucC	succinyl-CoA_ligase_subunit_beta	C	METABOLISM	Energy production and conversion
transcript:ABF88600	142.4	-0.0735582	0.240144	-0.306309	0.75937	0.944071	MXAN_2468		PBS_lyase	C	METABOLISM	Energy production and conversion
transcript:ABF88228	24.3097	-0.0749522	0.340565	-0.220082	0.825807	0.96057	MXAN_2882		antibiotic_biosynthesis_monooxygenase	C	METABOLISM	Energy production and conversion
transcript:ABF89892	5.39563	-0.0756613	0.441121	-0.171521	0.863814	NA	MXAN_3874		NrfD_family_oxidoreductase_membrane_subunit	C	METABOLISM	Energy production and conversion
transcript:ABF88655	3830.73	-0.0760252	0.201615	-0.377081	0.706113	0.92546	MXAN_6923	atpD	ATP_synthase_subunit_beta	C	METABOLISM	Energy production and conversion
transcript:ABF92145	3.41548	-0.0772773	0.441589	-0.174998	0.861081	NA	MXAN_1554		FAD-dependent_oxidoreductase	C	METABOLISM	Energy production and conversion
transcript:ABF89317	611.155	-0.0778625	0.420402	-0.18521	0.853065	0.971475	MXAN_5858		cation/acetate_symporter_ActP	C	METABOLISM	Energy production and conversion
transcript:ABF90025	628.897	-0.0800138	0.20682	-0.386877	0.698847	0.923949	MXAN_5919	etfA	electron_transfer_flavoprotein_subunit_alpha/FixB_family_protein	C	METABOLISM	Energy production and conversion
transcript:ABF91974	9.38563	-0.08169	0.412706	-0.197938	0.843094	0.969403	MXAN_6054		hypothetical_protein	C	METABOLISM	Energy production and conversion
transcript:ABF91749	43.7884	-0.0853892	0.319681	-0.267108	0.789386	0.952676	MXAN_2411	sthA	Si-specific_NAD(P)(+)_transhydrogenase	C	METABOLISM	Energy production and conversion
transcript:ABF86559	56.7871	-0.0930395	0.310057	-0.300072	0.764122	0.944466	MXAN_1603		KR_domain-containing_protein	C	METABOLISM	Energy production and conversion
transcript:ABF86223	2517	-0.095139	0.213266	-0.446106	0.655521	0.905585	MXAN_6337		isocitrate_dehydrogenase_(NAD(+))	C	METABOLISM	Energy production and conversion
transcript:ABF89375	354.021	-0.0954845	0.226276	-0.421983	0.673038	0.912499	MXAN_2926		ferredoxin	C	METABOLISM	Energy production and conversion
transcript:ABF86861	76.7122	-0.103517	0.416676	-0.248435	0.803798	0.955643	MXAN_6441	aceB	malate_synthase_A	C	METABOLISM	Energy production and conversion
transcript:ABF92237	127.595	-0.105882	0.244927	-0.432301	0.665523	0.909774	MXAN_6498		NADPH-dependent_oxidoreductase	C	METABOLISM	Energy production and conversion
transcript:ABF89996	3.29054	-0.110448	0.440356	-0.250815	0.801957	NA	MXAN_2239		NAD(P)H-dependent_oxidoreductase	C	METABOLISM	Energy production and conversion
transcript:ABF86444	61.4132	-0.113171	0.280031	-0.404136	0.686113	0.917851	MXAN_0607		NAD-dependent_succinate-semialdehyde_dehydrogenase	C	METABOLISM	Energy production and conversion
transcript:ABF91257	1439.56	-0.133361	0.229626	-0.580773	0.561393	0.867328	MXAN_3542	sucD	succinate--CoA_ligase_subunit_alpha	C	METABOLISM	Energy production and conversion
transcript:ABF93077	63.8245	-0.135016	0.280215	-0.481831	0.629926	0.89464	MXAN_5726		hypothetical_protein	C	METABOLISM	Energy production and conversion
transcript:ABF89011	43.226	-0.13698	0.366796	-0.37345	0.708813	0.92654	MXAN_6048		protein-methionine-sulfoxide_reductase_catalytic_subunit_MsrP	C	METABOLISM	Energy production and conversion
transcript:ABF89146	134.102	-0.14242	0.250366	-0.568849	0.569458	0.870937	MXAN_2318	gor	glutathione-disulfide_reductase	C	METABOLISM	Energy production and conversion
transcript:ABF89279	940.331	-0.146135	0.21145	-0.691107	0.489498	0.832824	MXAN_0404	atpF	ATP_synthase_subunit_B	C	METABOLISM	Energy production and conversion
transcript:ABF88950	36.7491	-0.150251	0.309428	-0.485576	0.627268	0.894211	MXAN_0904		transcriptional_regulator	C	METABOLISM	Energy production and conversion
transcript:ABF88747	6446.88	-0.15646	0.261205	-0.598993	0.549178	0.864198	MXAN_2668	pdhC	pyruvate_dehydrogenase_complex_dihydrolipoamide_acetyltransferase	C	METABOLISM	Energy production and conversion
transcript:ABF91159	480.421	-0.159758	0.261636	-0.610612	0.541456	0.86162	MXAN_5021	fni	type_2_isopentenyl-diphosphate_Delta-isomerase	C	METABOLISM	Energy production and conversion
transcript:ABF90937	8430.64	-0.160174	0.239541	-0.668672	0.503705	0.839886	MXAN_2666	pdhA	pyruvate_dehydrogenase_(acetyl-transferring)_E1_component_subunit_alpha	C	METABOLISM	Energy production and conversion
transcript:ABF89203	10.372	-0.160967	0.441472	-0.364614	0.7154	0.929043	MXAN_2240		NADP-dependent_oxidoreductase	C	METABOLISM	Energy production and conversion
transcript:ABF92295	402.646	-0.162922	0.281525	-0.578714	0.562782	0.868118	MXAN_1171		oxidoreductase	C	METABOLISM	Energy production and conversion
transcript:ABF89852	2276.77	-0.167308	0.212326	-0.787976	0.430711	0.799119	MXAN_1085		NADH-quinone_oxidoreductase_subunit_F	C	METABOLISM	Energy production and conversion
transcript:ABF92037	40.736	-0.177091	0.31435	-0.563355	0.573193	0.872576	MXAN_4429		NAD(P)H_quinone_oxidoreductase	C	METABOLISM	Energy production and conversion
transcript:ABF86177	137.833	-0.196014	0.229594	-0.853741	0.393248	0.776854	MXAN_6439	fumC	class_II_fumarate_hydratase	C	METABOLISM	Energy production and conversion
transcript:ABF87675	3675.62	-0.196043	0.23379	-0.838541	0.401727	0.78154	MXAN_2667	pdhB	pyruvate_dehydrogenase_complex_E1_component_subunit_beta	C	METABOLISM	Energy production and conversion
transcript:ABF87011	46.1312	-0.197573	0.324346	-0.609143	0.54243	0.86162	MXAN_6112		haloacid_dehalogenase	C	METABOLISM	Energy production and conversion
transcript:ABF87976	6004.02	-0.202466	0.20839	-0.971572	0.331263	0.74079	MXAN_4219	lpdA	dihydrolipoyl_dehydrogenase	C	METABOLISM	Energy production and conversion
transcript:ABF87035	1766.43	-0.203155	0.193018	-1.05252	0.292563	0.711563	MXAN_6925	atpG	ATP_synthase_subunit_gamma	C	METABOLISM	Energy production and conversion
transcript:ABF91635	353.522	-0.203742	0.239139	-0.851981	0.394224	0.776854	MXAN_2734		NADH-quinone_oxidoreductase_subunit_A	C	METABOLISM	Energy production and conversion
transcript:ABF91275	259.071	-0.20595	0.349135	-0.589885	0.555267	0.867223	MXAN_0121	mmsA	methylmalonate-semialdehyde_dehydrogenase_(CoA_acylating)	C	METABOLISM	Energy production and conversion
transcript:ABF92070	372.022	-0.208005	0.232435	-0.894895	0.370843	0.768941	MXAN_1083		NADH-quinone_oxidoreductase_subunit_K	C	METABOLISM	Energy production and conversion
transcript:ABF93157	2532.66	-0.212381	0.199251	-1.0659	0.286471	0.708025	MXAN_1082		NADH-quinone_oxidoreductase_subunit_L	C	METABOLISM	Energy production and conversion
transcript:ABF89509	1034.09	-0.239594	0.263504	-0.90926	0.363213	0.764563	MXAN_0286		4Fe-4S_dicluster_domain-containing_protein	C	METABOLISM	Energy production and conversion
transcript:ABF91597	3242.98	-0.240228	0.323361	-0.742911	0.457535	0.815412	MXAN_7165	ldhA	2-hydroxyacid_dehydrogenase	C	METABOLISM	Energy production and conversion
transcript:ABF89818	76.7765	-0.241528	0.265615	-0.909316	0.363183	0.764563	MXAN_1016		cytochrome_c	C	METABOLISM	Energy production and conversion
transcript:ABF88850	58.1375	-0.24908	0.290439	-0.857598	0.391114	0.776854	MXAN_3235		cytochrome_c-type_biogenesis_protein_CcmH	C	METABOLISM	Energy production and conversion
transcript:ABF92060	80.6126	-0.254326	0.268498	-0.947217	0.343528	0.75091	MXAN_0845		alcohol_dehydrogenase	C	METABOLISM	Energy production and conversion
transcript:ABF88039	303.828	-0.259916	0.226243	-1.14883	0.250624	0.673738	MXAN_4341		hypothetical_protein	C	METABOLISM	Energy production and conversion
transcript:ABF87563	311.042	-0.266085	0.275739	-0.964992	0.334549	0.744979	MXAN_1784		hypothetical_protein	C	METABOLISM	Energy production and conversion
transcript:ABF93126	1759.47	-0.268559	0.21155	-1.26949	0.204268	0.630147	MXAN_6036	sucB	dihydrolipoyllysine-residue_succinyltransferase	C	METABOLISM	Energy production and conversion
transcript:ABF90408	130.158	-0.283557	0.244131	-1.16149	0.245441	0.669428	MXAN_2970		C4-dicarboxylate_transporter_DctA	C	METABOLISM	Energy production and conversion
transcript:ABF87310	275.137	-0.284538	0.243708	-1.16754	0.242993	0.667738	MXAN_1354	gpsA	glycerol-3-phosphate_dehydrogenase_(NAD(P)(+))	C	METABOLISM	Energy production and conversion
transcript:ABF92888	108.101	-0.286876	0.259755	-1.10441	0.269416	0.69274	MXAN_2403		dicarboxylate/amino_acid:cation_symporter	C	METABOLISM	Energy production and conversion
transcript:ABF88591	501.501	-0.292735	0.224332	-1.30492	0.191919	0.61547	MXAN_2924		general_secretion_pathway_protein_E	C	METABOLISM	Energy production and conversion
transcript:ABF90394	90.7832	-0.293942	0.297813	-0.987001	0.323642	0.736132	MXAN_0232		cobalamin-binding_protein	C	METABOLISM	Energy production and conversion
transcript:ABF89201	652.11	-0.294956	0.245702	-1.20046	0.22996	0.655151	MXAN_3254	ccmE	cytochrome_C_biogenesis_protein_CcmE	C	METABOLISM	Energy production and conversion
transcript:ABF90210	145.029	-0.318105	0.242585	-1.31131	0.189752	0.611822	MXAN_6107		NADPH:quinone_oxidoreductase_family_protein	C	METABOLISM	Energy production and conversion
transcript:ABF89562	298.398	-0.3259	0.224127	-1.45408	0.145923	0.544679	MXAN_3962		ferredoxin	C	METABOLISM	Energy production and conversion
transcript:ABF90110	4160.53	-0.32913	0.227697	-1.44547	0.148325	0.548324	MXAN_1363	acnA	aconitate_hydratase_AcnA	C	METABOLISM	Energy production and conversion
transcript:ABF88062	53.1651	-0.341321	0.3003	-1.1366	0.255705	0.67754	MXAN_2532		zinc-binding_dehydrogenase	C	METABOLISM	Energy production and conversion
transcript:ABF88151	1065.16	-0.342104	0.215317	-1.58884	0.112096	0.489079	MXAN_3253	ccmF	cytochrome_c_biogenesis_protein_CcmF	C	METABOLISM	Energy production and conversion
transcript:ABF89230	47.3644	-0.342397	0.299088	-1.1448	0.25229	0.6749	MXAN_3975		hypothetical_protein	C	METABOLISM	Energy production and conversion
transcript:ABF89720	4193.75	-0.346846	0.201788	-1.71886	0.0856391	0.436307	MXAN_6087	ctaD	cytochrome_c_oxidase_subunit_I	C	METABOLISM	Energy production and conversion
transcript:ABF90725	2781.92	-0.346999	0.229999	-1.5087	0.131376	0.522797	MXAN_6086	coxB	cytochrome_c_oxidase_subunit_II	C	METABOLISM	Energy production and conversion
transcript:ABF87084	3337.6	-0.351057	0.213675	-1.64295	0.100393	0.465801	MXAN_6035	sucA	2-oxoglutarate_dehydrogenase_E1_component	C	METABOLISM	Energy production and conversion
transcript:ABF87153	1986.39	-0.356529	0.203672	-1.7505	0.0800317	0.421145	MXAN_1081		NADH:ubiquinone_oxidoreductase_subunit_M	C	METABOLISM	Energy production and conversion
transcript:ABF90833	242.13	-0.363072	0.261456	-1.38865	0.164938	0.572657	MXAN_1569		cytochrome_c	C	METABOLISM	Energy production and conversion
transcript:ABF89677	556.558	-0.363272	0.224739	-1.61642	0.106004	0.478427	MXAN_6082		cytochrome_c	C	METABOLISM	Energy production and conversion
transcript:ABF90355	2865.55	-0.389436	0.199107	-1.95591	0.0504755	0.345187	MXAN_3539	sdhA	succinate_dehydrogenase_flavoprotein_subunit	C	METABOLISM	Energy production and conversion
transcript:ABF88032	1259.31	-0.389522	0.193612	-2.01187	0.0442334	0.32287	MXAN_2726		NADH-quinone_oxidoreductase_subunit_I	C	METABOLISM	Energy production and conversion
transcript:ABF90063	163.712	-0.392431	0.301827	-1.30019	0.193537	0.617131	MXAN_7029		haloacid_dehalogenase-like_hydrolase	C	METABOLISM	Energy production and conversion
transcript:ABF91771	56.7694	-0.399434	0.332248	-1.20221	0.229281	0.654147	MXAN_4830	iorA	(2Fe-2S)-binding_protein	C	METABOLISM	Energy production and conversion
transcript:ABF87238	1286.23	-0.404689	0.189736	-2.13291	0.0329325	0.285096	MXAN_1080		NADH-quinone_oxidoreductase_subunit_N	C	METABOLISM	Energy production and conversion
transcript:ABF87142	1104.18	-0.408426	0.220833	-1.84948	0.0643889	0.38259	MXAN_2733		NADH-quinone_oxidoreductase_subunit_B	C	METABOLISM	Energy production and conversion
transcript:ABF90321	144.209	-0.408926	0.235086	-1.73948	0.0819507	0.42488	MXAN_6144		FAD-binding_protein	C	METABOLISM	Energy production and conversion
transcript:ABF86819	6010.86	-0.425032	0.233528	-1.82005	0.0687521	0.393675	MXAN_1264	pckG	phosphoenolpyruvate_carboxykinase_(GTP)	C	METABOLISM	Energy production and conversion
transcript:ABF92125	2397.23	-0.426509	0.225702	-1.8897	0.0587979	0.369539	MXAN_6079		4Fe-4S_dicluster_domain-containing_protein	C	METABOLISM	Energy production and conversion
transcript:ABF90157	20.1181	-0.436508	0.419552	-1.04041	0.298147	0.714022	MXAN_6204		aldehyde_dehydrogenase_(NADP(+))	C	METABOLISM	Energy production and conversion
transcript:ABF86529	223.27	-0.442528	0.296361	-1.4932	0.135384	0.529569	MXAN_4829	iorB	xanthine_dehydrogenase_family_protein_molybdopterin-binding_subunit	C	METABOLISM	Energy production and conversion
transcript:ABF86694	10.1754	-0.44365	0.44177	-1.00426	0.315255	0.726882	MXAN_6222		NAD(P)-dependent_oxidoreductase	C	METABOLISM	Energy production and conversion
transcript:ABF93131	454.709	-0.44603	0.207495	-2.1496	0.0315869	0.278233	MXAN_7026	atpH	ATP_synthase_subunit_delta	C	METABOLISM	Energy production and conversion
transcript:ABF92348	55.7004	-0.4535	0.285136	-1.59047	0.111728	0.488124	MXAN_3898	nhaA	Na+/H+_antiporter_NhaA_1	C	METABOLISM	Energy production and conversion
transcript:ABF88304	618.916	-0.457967	0.196463	-2.33105	0.0197506	0.22079	MXAN_2730		NADH_dehydrogenase_subunit_C	C	METABOLISM	Energy production and conversion
transcript:ABF87205	106.609	-0.464753	0.275282	-1.68828	0.0913576	0.449729	MXAN_1752	iorB	xanthine_dehydrogenase_family_protein_molybdopterin-binding_subunit	C	METABOLISM	Energy production and conversion
transcript:ABF92269	1436.26	-0.469318	0.199643	-2.35079	0.0187336	0.214537	MXAN_2728		ferredoxin	C	METABOLISM	Energy production and conversion
transcript:ABF91908	926.716	-0.472728	0.229517	-2.05966	0.0394307	0.311365	MXAN_1072	sdhC	succinate_dehydrogenase	C	METABOLISM	Energy production and conversion
transcript:ABF90631	1281.72	-0.47586	0.240981	-1.97468	0.0483043	0.336846	MXAN_2727		NADH_dehydrogenase_subunit_H	C	METABOLISM	Energy production and conversion
transcript:ABF92676	7990.94	-0.494321	0.349481	-1.41445	0.157231	0.558755	MXAN_1578		MBL_fold_hydrolase	C	METABOLISM	Energy production and conversion
transcript:ABF86744	1356.7	-0.504419	0.221042	-2.28201	0.0224889	0.235424	MXAN_4565		3-methyl-2-oxobutanoate_dehydrogenase	C	METABOLISM	Energy production and conversion
transcript:ABF91813	4.28269	-0.50468	0.441033	-1.14431	0.252493	NA	MXAN_1828		hypothetical_protein	C	METABOLISM	Energy production and conversion
transcript:ABF88352	262.352	-0.518747	0.250651	-2.0696	0.0384901	0.306911	MXAN_6081		DUF3341_domain-containing_protein	C	METABOLISM	Energy production and conversion
transcript:ABF92259	1617.51	-0.525937	0.237297	-2.21637	0.0266664	0.256953	MXAN_6088	coxC	cytochrome_c_oxidase_subunit_3_family_protein	C	METABOLISM	Energy production and conversion
transcript:ABF88961	1364.12	-0.547858	0.186311	-2.94055	0.00327631	0.0825966	MXAN_1671		sodium-translocating_pyrophosphatase	C	METABOLISM	Energy production and conversion
transcript:ABF88792	3492.51	-0.557359	0.226333	-2.46256	0.0137947	0.17998	MXAN_3537	icd	NADP-dependent_isocitrate_dehydrogenase	C	METABOLISM	Energy production and conversion
transcript:ABF86077	27.1478	-0.560679	0.33282	-1.68463	0.0920591	0.450532	MXAN_2313		hypothetical_protein	C	METABOLISM	Energy production and conversion
transcript:ABF85887	2299.09	-0.592711	0.387265	-1.5305	0.125892	0.513066	MXAN_5560		cytochrome_c	C	METABOLISM	Energy production and conversion
transcript:ABF90201	235.547	-0.622606	0.245184	-2.53934	0.0111061	0.161131	MXAN_0921		2-hydroxymuconic_semialdehyde_dehydrogenase	C	METABOLISM	Energy production and conversion
transcript:ABF88373	29.3501	-0.623337	0.354871	-1.75652	0.0790005	0.420877	MXAN_0850		dehydrogenase	C	METABOLISM	Energy production and conversion
transcript:ABF88461	190.17	-0.625684	0.265541	-2.35626	0.01846	0.213265	MXAN_4571	ppc	phosphoenolpyruvate_carboxylase	C	METABOLISM	Energy production and conversion
transcript:ABF92509	1868.44	-0.641407	0.234999	-2.7294	0.00634488	0.121716	MXAN_6080		NrfD_family_oxidoreductase_membrane_subunit	C	METABOLISM	Energy production and conversion
transcript:ABF89138	1819.4	-0.651758	0.241853	-2.69486	0.00704189	0.127649	MXAN_4564		thiamine_pyrophosphate-dependent_dehydrogenase_E1_component_subunit_alpha	C	METABOLISM	Energy production and conversion
transcript:ABF89510	11.4747	-0.660758	0.410382	-1.6101	0.107375	0.479214	MXAN_1611		cytochrome_c	C	METABOLISM	Energy production and conversion
transcript:ABF91751	18.2401	-0.715318	0.421982	-1.69514	0.0900495	0.447167	MXAN_1751	iorA	(2Fe-2S)-binding_protein	C	METABOLISM	Energy production and conversion
transcript:ABF89979	761.109	-0.731528	0.28456	-2.57073	0.0101484	0.154766	MXAN_0735		cytochrome_c	C	METABOLISM	Energy production and conversion
transcript:ABF87491	1073.25	-0.745138	0.229104	-3.2524	0.00114434	0.0444328	MXAN_2729		NADH-quinone_oxidoreductase_subunit_D	C	METABOLISM	Energy production and conversion
transcript:ABF90044	94.5118	-0.759086	0.410486	-1.84924	0.0644235	0.38259	MXAN_3861		Na+/H+_antiporter_subunit_D	C	METABOLISM	Energy production and conversion
transcript:ABF91454	226.266	-0.776135	0.227329	-3.41414	0.000639826	0.0294522	MXAN_6771	glpK	glycerol_kinase	C	METABOLISM	Energy production and conversion
transcript:ABF86335	537.263	-0.815243	0.27167	-3.00086	0.00269219	0.0721068	MXAN_1612		hypothetical_protein	C	METABOLISM	Energy production and conversion
transcript:ABF87584	152.617	-0.865418	0.293261	-2.95101	0.00316733	0.0808716	MXAN_2210		cytochrome_c_nitrite_reductase_small_subunit	C	METABOLISM	Energy production and conversion
transcript:ABF89143	302.909	-0.900779	0.331008	-2.72132	0.00650217	0.122545	MXAN_5559		nitrate_reductase	C	METABOLISM	Energy production and conversion
transcript:ABF89280	30.6582	-0.951606	0.373356	-2.54879	0.0108097	0.16012	MXAN_0613		alkaline_ceramidase	C	METABOLISM	Energy production and conversion
transcript:ABF91584	6773.83	-1.02453	0.343678	-2.98107	0.0028724	0.0750943	MXAN_5040		aldehyde_dehydrogenase_family_protein	C	METABOLISM	Energy production and conversion
transcript:ABF90647	796.77	-1.0779	0.439215	-2.45416	0.0141215	0.181342	MXAN_1285		hypothetical_protein	C	METABOLISM	Energy production and conversion
transcript:ABF91229	973.389	-1.18185	0.294706	-4.01027	6.06493e-05	0.00560536	MXAN_5558		cytochrome_c	C	METABOLISM	Energy production and conversion
transcript:ABF87524	415.226	-1.24514	0.386055	-3.22528	0.0012585	0.0474613	MXAN_7127		hypothetical_protein	C	METABOLISM	Energy production and conversion
transcript:ABF92767	438.8	-1.26654	0.386908	-3.27349	0.00106227	0.0425037	MXAN_5555		DUF3341_domain-containing_protein	C	METABOLISM	Energy production and conversion
transcript:ABF92042	4284.37	-1.28093	0.343858	-3.72518	0.000195178	0.0118589	MXAN_5557		4Fe-4S_dicluster_domain-containing_protein	C	METABOLISM	Energy production and conversion
transcript:ABF88035	316.03	-1.42205	0.396183	-3.58939	0.000331453	0.0184322	MXAN_5554		cytochrome_c	C	METABOLISM	Energy production and conversion
transcript:ABF86147	2646.33	-1.4951	0.352868	-4.23698	2.26543e-05	0.00275291	MXAN_5556		NrfD_family_oxidoreductase_membrane_subunit	C	METABOLISM	Energy production and conversion
transcript:ABF87750	1226.84	-1.56105	0.35788	-4.36192	1.28926e-05	0.00172655	MXAN_5538	fixG	cytochrome_c_oxidase_accessory_protein_CcoG	C	METABOLISM	Energy production and conversion
transcript:ABF89331	1038.08	-1.5761	0.356577	-4.42008	9.86629e-06	0.00143872	MXAN_5539	ccoP	cytochrome_oxidase_subunit_III	C	METABOLISM	Energy production and conversion
transcript:ABF91618	241.388	-1.57821	0.303207	-5.20507	1.93926e-07	5.53279e-05	MXAN_0996		tryptophan_halogenase	C	METABOLISM	Energy production and conversion
transcript:ABF87399	5428.62	-1.596	0.305129	-5.23058	1.68979e-07	5.07446e-05	MXAN_5541	ccoNO	cytochrome-c_oxidase,_cbb3-type_subunit_I	C	METABOLISM	Energy production and conversion
transcript:ABF89148	84.773	-1.61368	0.435887	-3.70206	0.00021386	0.0127497	MXAN_1283		isocitrate/isopropylmalate_dehydrogenase_family_protein	C	METABOLISM	Energy production and conversion
transcript:ABF89023	19.9235	1.1854	0.423018	2.80223	0.00507504	0.106738	MXAN_4507		hypothetical_protein	D	CELLULAR PROCESSES AND SIGNALING	Cell cycle control, cell division, chromosome partitioning
transcript:ABF87362	160.527	0.75715	0.354189	2.1377	0.0325411	0.282453	MXAN_2100		DUF4150_domain-containing_protein	D	CELLULAR PROCESSES AND SIGNALING	Cell cycle control, cell division, chromosome partitioning
transcript:ABF86940	1818.19	0.729556	0.286094	2.55005	0.0107706	0.159902	MXAN_5074		septation_protein_spoVG	D	CELLULAR PROCESSES AND SIGNALING	Cell cycle control, cell division, chromosome partitioning
transcript:ABF86707	24.517	0.701845	0.349912	2.00578	0.0448798	0.325416	MXAN_4937		DUF4215_domain-containing_protein	D	CELLULAR PROCESSES AND SIGNALING	Cell cycle control, cell division, chromosome partitioning
transcript:ABF91158	2369.35	0.57937	0.289137	2.00379	0.0450923	0.325877	MXAN_3350		hypothetical_protein	D	CELLULAR PROCESSES AND SIGNALING	Cell cycle control, cell division, chromosome partitioning
transcript:ABF88160	153.433	0.565973	0.257401	2.19879	0.0278925	0.262222	MXAN_2648	mreB	rod_shape-determining_protein_RodA	D	CELLULAR PROCESSES AND SIGNALING	Cell cycle control, cell division, chromosome partitioning
transcript:ABF87335	35.0333	0.532103	0.344101	1.54636	0.122018	0.50461	MXAN_3228		protein_tyrosine_kinase	D	CELLULAR PROCESSES AND SIGNALING	Cell cycle control, cell division, chromosome partitioning
transcript:ABF86728	233.588	0.45952	0.242285	1.89661	0.0578794	0.368385	MXAN_1303		DUF4150_domain-containing_protein	D	CELLULAR PROCESSES AND SIGNALING	Cell cycle control, cell division, chromosome partitioning
transcript:ABF93062	407.97	0.433426	0.229715	1.8868	0.0591871	0.369539	MXAN_3572		DNA_repair_ATPase	D	CELLULAR PROCESSES AND SIGNALING	Cell cycle control, cell division, chromosome partitioning
transcript:ABF86571	33.2554	0.415741	0.347981	1.19472	0.232195	0.656998	MXAN_3425		copper_oxidase	D	CELLULAR PROCESSES AND SIGNALING	Cell cycle control, cell division, chromosome partitioning
transcript:ABF87871	112.704	0.409175	0.25836	1.58374	0.113253	0.491535	MXAN_2472		stage_II_sporulation_protein_M	D	CELLULAR PROCESSES AND SIGNALING	Cell cycle control, cell division, chromosome partitioning
transcript:ABF90535	234.715	0.408479	0.260418	1.56855	0.116752	0.494596	MXAN_5600		cell_division_protein_FtsQ	D	CELLULAR PROCESSES AND SIGNALING	Cell cycle control, cell division, chromosome partitioning
transcript:ABF87409	99.1444	0.385883	0.245485	1.57192	0.11597	0.494596	MXAN_5611		cell_division_protein_FtsL	D	CELLULAR PROCESSES AND SIGNALING	Cell cycle control, cell division, chromosome partitioning
transcript:ABF92555	44.7702	0.373602	0.405774	0.920716	0.357199	0.760601	MXAN_7248		hypothetical_protein	D	CELLULAR PROCESSES AND SIGNALING	Cell cycle control, cell division, chromosome partitioning
transcript:ABF87437	391.237	0.372052	0.222885	1.66926	0.0950663	0.45735	MXAN_2645	mreC	rod_shape-determining_protein_MreC	D	CELLULAR PROCESSES AND SIGNALING	Cell cycle control, cell division, chromosome partitioning
transcript:ABF89572	19.9284	0.369704	0.355065	1.04123	0.297769	0.714022	MXAN_5746		peptidase_M23	D	CELLULAR PROCESSES AND SIGNALING	Cell cycle control, cell division, chromosome partitioning
transcript:ABF91197	694.078	0.313416	0.289977	1.08083	0.279772	0.703934	MXAN_7476		chromosome_partitioning_protein_ParB	D	CELLULAR PROCESSES AND SIGNALING	Cell cycle control, cell division, chromosome partitioning
transcript:ABF89886	212.722	0.31055	0.217439	1.42822	0.153229	0.553647	MXAN_0044		DUF4150_domain-containing_protein	D	CELLULAR PROCESSES AND SIGNALING	Cell cycle control, cell division, chromosome partitioning
transcript:ABF88977	127.395	0.266975	0.261008	1.02286	0.306373	0.719548	MXAN_6850		hypothetical_protein	D	CELLULAR PROCESSES AND SIGNALING	Cell cycle control, cell division, chromosome partitioning
transcript:ABF89517	36.6958	0.261772	0.312664	0.837229	0.402464	0.78223	MXAN_1813		DUF4150_domain-containing_protein	D	CELLULAR PROCESSES AND SIGNALING	Cell cycle control, cell division, chromosome partitioning
transcript:ABF91184	11.1581	0.250915	0.424376	0.591256	0.554349	0.866792	MXAN_3420	cumA	multicopper_oxidase_family_protein	D	CELLULAR PROCESSES AND SIGNALING	Cell cycle control, cell division, chromosome partitioning
transcript:ABF90236	269.836	0.250145	0.276752	0.903861	0.366069	0.766234	MXAN_2647		penicillin-binding_protein_2	D	CELLULAR PROCESSES AND SIGNALING	Cell cycle control, cell division, chromosome partitioning
transcript:ABF89931	26.3476	0.232539	0.36233	0.641787	0.521012	0.852198	MXAN_3432		copper_oxidase	D	CELLULAR PROCESSES AND SIGNALING	Cell cycle control, cell division, chromosome partitioning
transcript:ABF92816	5158.67	0.224397	0.238593	0.940499	0.346962	0.754145	MXAN_5204	rpoD	RNA_polymerase_sigma_factor_RpoD	D	CELLULAR PROCESSES AND SIGNALING	Cell cycle control, cell division, chromosome partitioning
transcript:ABF87696	11.3695	0.219596	0.420234	0.522556	0.601283	0.883733	MXAN_0019		tenascin-X	D	CELLULAR PROCESSES AND SIGNALING	Cell cycle control, cell division, chromosome partitioning
transcript:ABF89750	2249.58	0.200682	0.253783	0.790759	0.429085	0.798993	MXAN_5599	ftsA	cell_division_protein_FtsA	D	CELLULAR PROCESSES AND SIGNALING	Cell cycle control, cell division, chromosome partitioning
transcript:ABF90322	266.888	0.19632	0.238568	0.822913	0.410557	0.787512	MXAN_5748		cell_division_ATP-binding_protein_FtsE	D	CELLULAR PROCESSES AND SIGNALING	Cell cycle control, cell division, chromosome partitioning
transcript:ABF87192	344.836	0.188763	0.330604	0.570964	0.568024	0.870475	MXAN_5828		SpoVR-like_protein	D	CELLULAR PROCESSES AND SIGNALING	Cell cycle control, cell division, chromosome partitioning
transcript:ABF86674	389.134	0.172112	0.326709	0.526806	0.598328	0.882162	MXAN_6594		DUF4175_domain-containing_protein	D	CELLULAR PROCESSES AND SIGNALING	Cell cycle control, cell division, chromosome partitioning
transcript:ABF87938	427.317	0.141051	0.256205	0.550541	0.581948	0.874633	MXAN_7331		TonB-dependent_receptor	D	CELLULAR PROCESSES AND SIGNALING	Cell cycle control, cell division, chromosome partitioning
transcript:ABF88865	1680.4	0.128171	0.194169	0.660098	0.509191	0.84357	MXAN_5597	ftsZ	cell_division_protein_FtsZ	D	CELLULAR PROCESSES AND SIGNALING	Cell cycle control, cell division, chromosome partitioning
transcript:ABF92616	143.777	0.121129	0.26412	0.458614	0.646512	0.902062	MXAN_0371		hypothetical_protein	D	CELLULAR PROCESSES AND SIGNALING	Cell cycle control, cell division, chromosome partitioning
transcript:ABF92190	40.9854	0.119968	0.326222	0.367748	0.713061	0.92821	MXAN_7139		penicillin-binding_protein	D	CELLULAR PROCESSES AND SIGNALING	Cell cycle control, cell division, chromosome partitioning
transcript:ABF92981	1.81211	0.0870941	0.401364	0.216995	0.828212	NA	MXAN_1207		hypothetical_protein	D	CELLULAR PROCESSES AND SIGNALING	Cell cycle control, cell division, chromosome partitioning
transcript:ABF87957	50.9165	0.0864688	0.294697	0.293415	0.769205	0.946114	MXAN_7233		hypothetical_protein	D	CELLULAR PROCESSES AND SIGNALING	Cell cycle control, cell division, chromosome partitioning
transcript:ABF91261	25.2376	0.0705193	0.364323	0.193563	0.846518	0.970247	MXAN_5509		DUF2075_domain-containing_protein	D	CELLULAR PROCESSES AND SIGNALING	Cell cycle control, cell division, chromosome partitioning
transcript:ABF90823	770.414	0.0635688	0.247328	0.257022	0.797162	0.955204	MXAN_1025		capsular_polysaccharide_biosynthesis_protein	D	CELLULAR PROCESSES AND SIGNALING	Cell cycle control, cell division, chromosome partitioning
transcript:ABF91289	219.256	0.0607621	0.224029	0.271225	0.786218	0.951088	MXAN_3085		helix-turn-helix_domain-containing_protein	D	CELLULAR PROCESSES AND SIGNALING	Cell cycle control, cell division, chromosome partitioning
transcript:ABF89782	137.011	0.0170908	0.33796	0.0505707	0.959668	0.994339	MXAN_0816		hypothetical_protein	D	CELLULAR PROCESSES AND SIGNALING	Cell cycle control, cell division, chromosome partitioning
transcript:ABF87576	357.735	0.0153566	0.219717	0.0698925	0.944279	0.991635	MXAN_3349		molecular_chaperone_DnaJ	D	CELLULAR PROCESSES AND SIGNALING	Cell cycle control, cell division, chromosome partitioning
transcript:ABF86378	1308.2	0.00983018	0.286608	0.0342983	0.972639	0.995408	MXAN_4901	smc	chromosome_segregation_protein_SMC	D	CELLULAR PROCESSES AND SIGNALING	Cell cycle control, cell division, chromosome partitioning
transcript:ABF92313	410.9	-0.00122309	0.260486	-0.00469543	0.996254	0.998689	MXAN_3502	agmI	gliding_motility_protein	D	CELLULAR PROCESSES AND SIGNALING	Cell cycle control, cell division, chromosome partitioning
transcript:ABF87980	25.1953	-0.00783606	0.334265	-0.0234426	0.981297	0.995759	MXAN_5747		ABC_transporter_permease	D	CELLULAR PROCESSES AND SIGNALING	Cell cycle control, cell division, chromosome partitioning
transcript:ABF88300	99.909	-0.0196956	0.294061	-0.0669778	0.946599	0.991782	MXAN_4449		M23_family_peptidase	D	CELLULAR PROCESSES AND SIGNALING	Cell cycle control, cell division, chromosome partitioning
transcript:ABF87723	130.516	-0.0263177	0.292455	-0.0899887	0.928296	0.988487	MXAN_3093		hypothetical_protein	D	CELLULAR PROCESSES AND SIGNALING	Cell cycle control, cell division, chromosome partitioning
transcript:ABF90279	425.797	-0.026868	0.196912	-0.136447	0.891468	0.981019	MXAN_3024		GTP-binding_protein	D	CELLULAR PROCESSES AND SIGNALING	Cell cycle control, cell division, chromosome partitioning
transcript:ABF89666	203.359	-0.0376277	0.271675	-0.138503	0.889843	0.980672	MXAN_0636		hypothetical_protein	D	CELLULAR PROCESSES AND SIGNALING	Cell cycle control, cell division, chromosome partitioning
transcript:ABF89408	45.6095	-0.0504725	0.368418	-0.136998	0.891033	0.980868	MXAN_2517		chromosome_partitioning_protein_ParB	D	CELLULAR PROCESSES AND SIGNALING	Cell cycle control, cell division, chromosome partitioning
transcript:ABF90088	211.41	-0.0888783	0.346541	-0.256473	0.797586	0.955204	MXAN_0889		chromosome_condensation_protein_RCC1	D	CELLULAR PROCESSES AND SIGNALING	Cell cycle control, cell division, chromosome partitioning
transcript:ABF90285	125.379	-0.115791	0.324468	-0.356865	0.721193	0.931956	MXAN_3348		MinD/ParA_family_protein	D	CELLULAR PROCESSES AND SIGNALING	Cell cycle control, cell division, chromosome partitioning
transcript:ABF91943	284.425	-0.142481	0.241781	-0.5893	0.55566	0.867223	MXAN_1429		transcriptional_regulator	D	CELLULAR PROCESSES AND SIGNALING	Cell cycle control, cell division, chromosome partitioning
transcript:ABF86034	65.4212	-0.143823	0.275437	-0.522164	0.601556	0.883733	MXAN_5448		hypothetical_protein	D	CELLULAR PROCESSES AND SIGNALING	Cell cycle control, cell division, chromosome partitioning
transcript:ABF91793	1007.11	-0.157692	0.259557	-0.607543	0.543491	0.861674	MXAN_3803		iron-sulfur_cluster_carrier_protein_ApbC	D	CELLULAR PROCESSES AND SIGNALING	Cell cycle control, cell division, chromosome partitioning
transcript:ABF91225	118.488	-0.183424	0.279757	-0.655654	0.512047	0.844683	MXAN_3704		cell_division_protein_FtsB	D	CELLULAR PROCESSES AND SIGNALING	Cell cycle control, cell division, chromosome partitioning
transcript:ABF89778	731.657	-0.18625	0.239627	-0.777251	0.437011	0.802593	MXAN_4634		chromosome_partitioning_protein_ParB	D	CELLULAR PROCESSES AND SIGNALING	Cell cycle control, cell division, chromosome partitioning
transcript:ABF89166	1.19149	-0.187274	0.382307	-0.489852	0.624238	NA	MXAN_0272		TonB-dependent_receptor	D	CELLULAR PROCESSES AND SIGNALING	Cell cycle control, cell division, chromosome partitioning
transcript:ABF87875	135.844	-0.199263	0.290728	-0.685394	0.493096	0.833158	MXAN_5055		methyltransferase_domain-containing_protein	D	CELLULAR PROCESSES AND SIGNALING	Cell cycle control, cell division, chromosome partitioning
transcript:ABF88802	17.6785	-0.200121	0.366061	-0.546688	0.584593	0.875057	MXAN_7031		hypothetical_protein	D	CELLULAR PROCESSES AND SIGNALING	Cell cycle control, cell division, chromosome partitioning
transcript:ABF90583	146.787	-0.201806	0.288053	-0.700584	0.483562	0.830742	MXAN_3210		penicillin-binding_protein	D	CELLULAR PROCESSES AND SIGNALING	Cell cycle control, cell division, chromosome partitioning
transcript:ABF90923	983.265	-0.206233	0.197371	-1.0449	0.29607	0.713483	MXAN_6789	mreB	rod_shape-determining_protein	D	CELLULAR PROCESSES AND SIGNALING	Cell cycle control, cell division, chromosome partitioning
transcript:ABF89158	2.20828	-0.206685	0.425885	-0.485308	0.627458	NA	MXAN_1270		hypothetical_protein	D	CELLULAR PROCESSES AND SIGNALING	Cell cycle control, cell division, chromosome partitioning
transcript:ABF89072	250.544	-0.226996	0.214834	-1.05661	0.290689	0.710513	MXAN_4181		hypothetical_protein	D	CELLULAR PROCESSES AND SIGNALING	Cell cycle control, cell division, chromosome partitioning
transcript:ABF91428	28.0919	-0.230379	0.364651	-0.63178	0.527531	0.854639	MXAN_5000		hypothetical_protein	D	CELLULAR PROCESSES AND SIGNALING	Cell cycle control, cell division, chromosome partitioning
transcript:ABF91015	230.836	-0.239128	0.235467	-1.01555	0.309845	0.720629	MXAN_5605		putative_lipid_II_flippase_FtsW	D	CELLULAR PROCESSES AND SIGNALING	Cell cycle control, cell division, chromosome partitioning
transcript:ABF88994	563.187	-0.244621	0.207127	-1.18102	0.237595	0.662444	MXAN_4149	frzS	hypothetical_protein	D	CELLULAR PROCESSES AND SIGNALING	Cell cycle control, cell division, chromosome partitioning
transcript:ABF89032	65.4417	-0.277229	0.276857	-1.00135	0.31666	0.728584	MXAN_6616		DUF697_domain-containing_protein	D	CELLULAR PROCESSES AND SIGNALING	Cell cycle control, cell division, chromosome partitioning
transcript:ABF86458	562.095	-0.28609	0.300149	-0.953162	0.340508	0.748408	MXAN_3112	divIVA	DivIVA_domain-containing_protein	D	CELLULAR PROCESSES AND SIGNALING	Cell cycle control, cell division, chromosome partitioning
transcript:ABF87462	655.164	-0.290797	0.232906	-1.24856	0.211826	0.635285	MXAN_7091		haloacid_dehalogenase	D	CELLULAR PROCESSES AND SIGNALING	Cell cycle control, cell division, chromosome partitioning
transcript:ABF86119	28.4871	-0.293278	0.359359	-0.816113	0.414435	0.789882	MXAN_3115		stage_II_sporulation_protein_M	D	CELLULAR PROCESSES AND SIGNALING	Cell cycle control, cell division, chromosome partitioning
transcript:ABF88413	464.379	-0.293935	0.285129	-1.03088	0.302595	0.716101	MXAN_1471		GTPase_ObgE	D	CELLULAR PROCESSES AND SIGNALING	Cell cycle control, cell division, chromosome partitioning
transcript:ABF87087	1162.36	-0.296628	0.228677	-1.29715	0.19458	0.619822	MXAN_1460		DNA_translocase_FtsK	D	CELLULAR PROCESSES AND SIGNALING	Cell cycle control, cell division, chromosome partitioning
transcript:ABF91634	281.403	-0.298014	0.253248	-1.17676	0.239289	0.663659	MXAN_3709		haloacid_dehalogenase	D	CELLULAR PROCESSES AND SIGNALING	Cell cycle control, cell division, chromosome partitioning
transcript:ABF85897	180.366	-0.332547	0.223606	-1.4872	0.136961	0.532429	MXAN_1923		hypothetical_protein	D	CELLULAR PROCESSES AND SIGNALING	Cell cycle control, cell division, chromosome partitioning
transcript:ABF91362	172.331	-0.334824	0.242849	-1.37873	0.167977	0.577625	MXAN_6607	agmT	endolytic_transglycosylase_MltG	D	CELLULAR PROCESSES AND SIGNALING	Cell cycle control, cell division, chromosome partitioning
transcript:ABF92573	79.997	-0.343007	0.267482	-1.28235	0.199718	0.626918	MXAN_1142		hypothetical_protein	D	CELLULAR PROCESSES AND SIGNALING	Cell cycle control, cell division, chromosome partitioning
transcript:ABF92228	326.244	-0.355081	0.229474	-1.54737	0.121774	0.50461	MXAN_2077		protein_kinase	D	CELLULAR PROCESSES AND SIGNALING	Cell cycle control, cell division, chromosome partitioning
transcript:ABF90551	38.2233	-0.35955	0.33708	-1.06666	0.286125	0.707975	MXAN_6591		hypothetical_protein	D	CELLULAR PROCESSES AND SIGNALING	Cell cycle control, cell division, chromosome partitioning
transcript:ABF90540	724.863	-0.401564	0.206121	-1.94819	0.051392	0.345881	MXAN_1942		tetratricopeptide_repeat_protein	D	CELLULAR PROCESSES AND SIGNALING	Cell cycle control, cell division, chromosome partitioning
transcript:ABF87037	22.5734	-0.4034	0.414769	-0.97259	0.330757	0.74079	MXAN_5278		hypothetical_protein	D	CELLULAR PROCESSES AND SIGNALING	Cell cycle control, cell division, chromosome partitioning
transcript:ABF85906	360.968	-0.409007	0.263691	-1.55108	0.120882	0.503637	MXAN_5028		hypothetical_protein	D	CELLULAR PROCESSES AND SIGNALING	Cell cycle control, cell division, chromosome partitioning
transcript:ABF92300	1454.1	-0.444721	0.248736	-1.78792	0.0737887	0.408609	MXAN_2991	aglZ	hypothetical_protein	D	CELLULAR PROCESSES AND SIGNALING	Cell cycle control, cell division, chromosome partitioning
transcript:ABF87538	12.7639	-0.445816	0.406326	-1.09719	0.272559	0.695799	MXAN_6478		hypothetical_protein	D	CELLULAR PROCESSES AND SIGNALING	Cell cycle control, cell division, chromosome partitioning
transcript:ABF92747	214.708	-0.44872	0.275939	-1.62616	0.103917	0.473872	MXAN_7133		DUF4150_domain-containing_protein	D	CELLULAR PROCESSES AND SIGNALING	Cell cycle control, cell division, chromosome partitioning
transcript:ABF87796	312.456	-0.453873	0.429858	-1.05587	0.291029	0.710593	MXAN_5023		TonB-dependent_receptor	D	CELLULAR PROCESSES AND SIGNALING	Cell cycle control, cell division, chromosome partitioning
transcript:ABF88907	185.487	-0.516349	0.262417	-1.96767	0.0491062	0.340073	MXAN_1334		thrombospondin	D	CELLULAR PROCESSES AND SIGNALING	Cell cycle control, cell division, chromosome partitioning
transcript:ABF88727	465.653	-0.522205	0.230245	-2.26805	0.0233264	0.238053	MXAN_4134		hypothetical_protein	D	CELLULAR PROCESSES AND SIGNALING	Cell cycle control, cell division, chromosome partitioning
transcript:ABF86181	103.607	-0.601574	0.2552	-2.35726	0.0184104	0.213124	MXAN_6360		hypothetical_protein	D	CELLULAR PROCESSES AND SIGNALING	Cell cycle control, cell division, chromosome partitioning
transcript:ABF87916	163.364	-0.774319	0.362187	-2.1379	0.0325248	0.282453	MXAN_4539		DUF853_domain-containing_protein	D	CELLULAR PROCESSES AND SIGNALING	Cell cycle control, cell division, chromosome partitioning
transcript:ABF91175	116.363	1.67906	0.434602	3.86345	0.000111799	0.00816332	MXAN_5012		decarboxylase	E	METABOLISM	Amino acid transport and metabolism
transcript:ABF92046	105.327	1.48356	0.431377	3.43912	0.000583603	0.0285791	MXAN_5155		aminotransferase_class_V-fold_PLP-dependent_enzyme	E	METABOLISM	Amino acid transport and metabolism
transcript:ABF92093	28.1414	1.27843	0.33356	3.83269	0.000126749	0.00871983	MXAN_0968	metN	methionine_import_ATP-binding_protein_MetN	E	METABOLISM	Amino acid transport and metabolism
transcript:ABF91609	6.1423	1.05009	0.44106	2.38084	0.017273	NA	MXAN_4227	hisH	imidazole_glycerol_phosphate_synthase_subunit_HisH	E	METABOLISM	Amino acid transport and metabolism
transcript:ABF90344	70.7264	0.920539	0.404187	2.27751	0.0227558	0.23555	MXAN_5011		serine_protease	E	METABOLISM	Amino acid transport and metabolism
transcript:ABF86872	8.94201	0.90677	0.432977	2.09427	0.0362358	0.298715	MXAN_3261		serine_acetyltransferase	E	METABOLISM	Amino acid transport and metabolism
transcript:ABF88667	74.6452	0.812924	0.277286	2.93172	0.0033709	0.0837873	MXAN_0814		serine_protease	E	METABOLISM	Amino acid transport and metabolism
transcript:ABF92799	44.5026	0.779304	0.366082	2.12877	0.0332735	0.286913	MXAN_4230	hisG	ATP_phosphoribosyltransferase	E	METABOLISM	Amino acid transport and metabolism
transcript:ABF92398	21.6001	0.772909	0.349306	2.2127	0.0269185	0.258245	MXAN_2340		phosphoadenylyl-sulfate_reductase	E	METABOLISM	Amino acid transport and metabolism
transcript:ABF91124	178.685	0.732731	0.34162	2.14487	0.0319631	0.278912	MXAN_5043		DUF4215_domain-containing_protein	E	METABOLISM	Amino acid transport and metabolism
transcript:ABF87088	9.06431	0.668598	0.417519	1.60136	0.109297	0.481994	MXAN_4226		1-(5-phosphoribosyl)-5-((5-phosphoribosylamino)methylideneamino)imidazole-4-carboxamide_isomerase	E	METABOLISM	Amino acid transport and metabolism
transcript:ABF93119	272.82	0.648816	0.320231	2.02609	0.042756	0.32028	MXAN_5001		IscS_subfamily_cysteine_desulfurase	E	METABOLISM	Amino acid transport and metabolism
transcript:ABF88432	31.1294	0.648271	0.325319	1.99273	0.0462914	0.330537	MXAN_5902		homoserine_O-acetyltransferase	E	METABOLISM	Amino acid transport and metabolism
transcript:ABF86173	940.417	0.639483	0.276868	2.3097	0.0209045	0.225733	MXAN_7400		tryptophan_2,3-dioxygenase	E	METABOLISM	Amino acid transport and metabolism
transcript:ABF90096	19.689	0.621022	0.387037	1.60455	0.108592	0.480707	MXAN_4818	cysA	sulfate_ABC_transporter_ATP-binding_protein	E	METABOLISM	Amino acid transport and metabolism
transcript:ABF90163	9.07374	0.558596	0.416648	1.34069	0.180021	0.597822	MXAN_0967		ABC_transporter_permease	E	METABOLISM	Amino acid transport and metabolism
transcript:ABF88069	95.1605	0.54412	0.272548	1.99642	0.0458883	0.329255	MXAN_2278		bifunctional_aspartate_kinase/homoserine_dehydrogenase_I	E	METABOLISM	Amino acid transport and metabolism
transcript:ABF89732	792.247	0.539825	0.220237	2.45111	0.0142417	0.181988	MXAN_3466		aspartate_kinase	E	METABOLISM	Amino acid transport and metabolism
transcript:ABF89319	311.851	0.533355	0.374564	1.42394	0.154465	0.554557	MXAN_6811		S9_family_peptidase	E	METABOLISM	Amino acid transport and metabolism
transcript:ABF88083	22.9645	0.522336	0.397564	1.31384	0.188899	0.61105	MXAN_2251		glycine/betaine_ABC_transporter	E	METABOLISM	Amino acid transport and metabolism
transcript:ABF87617	1242.38	0.519915	0.32815	1.58438	0.113107	0.491535	MXAN_2286	dcp	M3_family_peptidase	E	METABOLISM	Amino acid transport and metabolism
transcript:ABF87838	208.468	0.486095	0.411088	1.18246	0.237024	0.662133	MXAN_5104	argF	acetylornithine_carbamoyltransferase	E	METABOLISM	Amino acid transport and metabolism
transcript:ABF91544	26.2562	0.479147	0.3977	1.20479	0.228283	0.652159	MXAN_2337	cysD	sulfate_adenylyltransferase_subunit_2	E	METABOLISM	Amino acid transport and metabolism
transcript:ABF89768	23.4792	0.470678	0.407396	1.15533	0.247954	0.671941	MXAN_1589		type_1_glutamine_amidotransferase	E	METABOLISM	Amino acid transport and metabolism
transcript:ABF91277	30.1967	0.464329	0.333418	1.39263	0.16373	0.569972	MXAN_6064	trpF	N-(5'-phosphoribosyl)anthranilate_isomerase	E	METABOLISM	Amino acid transport and metabolism
transcript:ABF90086	74.7336	0.438932	0.264425	1.65995	0.0969246	0.460217	MXAN_3918		glutamate_synthase_subunit_beta	E	METABOLISM	Amino acid transport and metabolism
transcript:ABF88603	173.503	0.4282	0.234894	1.82294	0.0683118	0.392213	MXAN_6062	trpD	anthranilate_phosphoribosyltransferase	E	METABOLISM	Amino acid transport and metabolism
transcript:ABF91194	31.9114	0.423853	0.320343	1.32312	0.185795	0.604454	MXAN_3153		ethanolamine_ammonia-lyase_subunit_EutB	E	METABOLISM	Amino acid transport and metabolism
transcript:ABF91180	24.9959	0.420595	0.342674	1.22739	0.219676	0.642959	MXAN_6241		hypothetical_protein	E	METABOLISM	Amino acid transport and metabolism
transcript:ABF92783	111.265	0.416785	0.388885	1.07175	0.283834	0.705622	MXAN_5107	argH	argininosuccinate_lyase	E	METABOLISM	Amino acid transport and metabolism
transcript:ABF87912	147.456	0.41618	0.235385	1.76808	0.0770469	0.416547	MXAN_4096	dmpA	S58_family_peptidase	E	METABOLISM	Amino acid transport and metabolism
transcript:ABF90594	6.04845	0.414489	0.442469	0.936765	0.348879	NA	MXAN_1558		amino_acid_permease	E	METABOLISM	Amino acid transport and metabolism
transcript:ABF91738	17.8064	0.410069	0.392692	1.04425	0.29637	0.713618	MXAN_4550		FAD-dependent_oxidoreductase	E	METABOLISM	Amino acid transport and metabolism
transcript:ABF91134	23.4204	0.409461	0.358303	1.14278	0.25313	0.675964	MXAN_1682		peptidase_S9	E	METABOLISM	Amino acid transport and metabolism
transcript:ABF88696	386.258	0.409013	0.31602	1.29426	0.195575	0.620444	MXAN_6263		lysine_2,3-aminomutase	E	METABOLISM	Amino acid transport and metabolism
transcript:ABF89592	571.711	0.388531	0.221468	1.75435	0.0793708	0.421126	MXAN_3039	metF	methylenetetrahydrofolate_reductase_[NAD(P)H]	E	METABOLISM	Amino acid transport and metabolism
transcript:ABF90565	159.806	0.381194	0.326251	1.16841	0.242643	0.667738	MXAN_5927	dapB	4-hydroxy-tetrahydrodipicolinate_reductase	E	METABOLISM	Amino acid transport and metabolism
transcript:ABF85948	53.6044	0.376138	0.292227	1.28714	0.198044	0.625337	MXAN_1407		aminotransferase_class_V-fold_PLP-dependent_enzyme	E	METABOLISM	Amino acid transport and metabolism
transcript:ABF91084	366.082	0.369195	0.251154	1.46999	0.141563	0.538827	MXAN_4171		cysteine_synthase_A	E	METABOLISM	Amino acid transport and metabolism
transcript:ABF86262	67.9749	0.367878	0.316352	1.16288	0.244879	0.669428	MXAN_4720		antibiotic_resistance_protein_MarC	E	METABOLISM	Amino acid transport and metabolism
transcript:ABF89810	83.582	0.349377	0.29469	1.18557	0.235791	0.660954	MXAN_4231	thiO	glycine_oxidase_ThiO	E	METABOLISM	Amino acid transport and metabolism
transcript:ABF89793	8.92375	0.346617	0.425238	0.815113	0.415008	0.790044	MXAN_0040		glucose_dehydrogenase	E	METABOLISM	Amino acid transport and metabolism
transcript:ABF90469	10.9974	0.332978	0.422015	0.789018	0.430101	0.799119	MXAN_3891		decarboxylase	E	METABOLISM	Amino acid transport and metabolism
transcript:ABF89590	237.032	0.330897	0.234921	1.40855	0.158969	0.561441	MXAN_1971	metH	methionine_synthase	E	METABOLISM	Amino acid transport and metabolism
transcript:ABF92332	82.8004	0.326493	0.321188	1.01652	0.309383	0.720629	MXAN_5377		sn-glycerol-3-phosphate_ABC_transporter_ATP-binding_protein_UgpC	E	METABOLISM	Amino acid transport and metabolism
transcript:ABF92276	85.5337	0.325735	0.279886	1.16381	0.2445	0.669428	MXAN_6063	trpC	indole-3-glycerol-phosphate_synthase	E	METABOLISM	Amino acid transport and metabolism
transcript:ABF92454	8.67089	0.325105	0.416063	0.781384	0.434577	0.801247	MXAN_4222	hisIE	bifunctional_phosphoribosyl-AMP_cyclohydrolase/phosphoribosyl-ATP_diphosphatase_HisIE	E	METABOLISM	Amino acid transport and metabolism
transcript:ABF89202	19.5785	0.31829	0.350904	0.907058	0.364376	0.765001	MXAN_0831	lys1	saccharopine_dehydrogenase	E	METABOLISM	Amino acid transport and metabolism
transcript:ABF87719	70.4328	0.315492	0.279509	1.12873	0.25901	0.681484	MXAN_1432		low-specificity_L-threonine_aldolase	E	METABOLISM	Amino acid transport and metabolism
transcript:ABF89961	635.856	0.315415	0.24998	1.26176	0.207036	0.630147	MXAN_6779		2,3,4,5-tetrahydropyridine-2,6-dicarboxylate_N-succinyltransferase	E	METABOLISM	Amino acid transport and metabolism
transcript:ABF87267	992.258	0.314904	0.219229	1.43641	0.150884	0.550058	MXAN_4391		hypothetical_protein	E	METABOLISM	Amino acid transport and metabolism
transcript:ABF88367	42.0993	0.303602	0.315102	0.963502	0.335296	0.744979	MXAN_0155		threonine_transporter_RhtB	E	METABOLISM	Amino acid transport and metabolism
transcript:ABF92977	3.20632	0.30204	0.439077	0.687897	0.491518	NA	MXAN_0969		PLP-dependent_transferase	E	METABOLISM	Amino acid transport and metabolism
transcript:ABF89594	15.2519	0.295539	0.378809	0.780178	0.435286	0.801247	MXAN_0597		amino_acid_ABC_transporter_permease	E	METABOLISM	Amino acid transport and metabolism
transcript:ABF89983	51.0686	0.293239	0.435827	0.672834	0.501053	0.838752	MXAN_7122		hypothetical_protein	E	METABOLISM	Amino acid transport and metabolism
transcript:ABF86917	15.027	0.290738	0.387388	0.750509	0.452948	0.81205	MXAN_4228	hisC	aspartate_aminotransferase	E	METABOLISM	Amino acid transport and metabolism
transcript:ABF88624	1940.12	0.288453	0.20039	1.43946	0.150021	0.54971	MXAN_2742	speA	biosynthetic_arginine_decarboxylase	E	METABOLISM	Amino acid transport and metabolism
transcript:ABF89803	43.0935	0.28493	0.369318	0.771505	0.440408	0.805157	MXAN_3917		glutamate_synthase_large_subunit	E	METABOLISM	Amino acid transport and metabolism
transcript:ABF92384	103.086	0.282755	0.290725	0.972585	0.330759	0.74079	MXAN_6065	trpB	tryptophan_synthase_subunit_beta	E	METABOLISM	Amino acid transport and metabolism
transcript:ABF86100	359.109	0.280117	0.310878	0.901052	0.367561	0.767399	MXAN_0463	pepP	peptidase_M24_family_protein	E	METABOLISM	Amino acid transport and metabolism
transcript:ABF92402	16.2469	0.267274	0.38457	0.694995	0.487059	0.831457	MXAN_2141		hypothetical_protein	E	METABOLISM	Amino acid transport and metabolism
transcript:ABF88318	68.0583	0.260836	0.389907	0.66897	0.503515	0.839886	MXAN_5106		peptidase_M20	E	METABOLISM	Amino acid transport and metabolism
transcript:ABF91170	770.739	0.259666	0.195972	1.32502	0.185164	0.603301	MXAN_3512	carA	carbamoyl-phosphate_synthase_small_subunit	E	METABOLISM	Amino acid transport and metabolism
transcript:ABF93134	52.4976	0.2482	0.389487	0.637248	0.523963	0.85274	MXAN_1156	sufS	cysteine_desulfurase	E	METABOLISM	Amino acid transport and metabolism
transcript:ABF87565	361.034	0.241796	0.232024	1.04212	0.297357	0.714022	MXAN_6661		ABC_transporter_ATP-binding_protein	E	METABOLISM	Amino acid transport and metabolism
transcript:ABF92050	14.8243	0.241343	0.414767	0.581876	0.56065	0.867223	MXAN_0301		asparagine_synthase	E	METABOLISM	Amino acid transport and metabolism
transcript:ABF90333	164.099	0.239295	0.248145	0.964337	0.334877	0.744979	MXAN_2560		aspartate-semialdehyde_dehydrogenase	E	METABOLISM	Amino acid transport and metabolism
transcript:ABF90546	74.3657	0.237035	0.258462	0.917097	0.359092	0.761836	MXAN_5502		amino_acid_ABC_transporter_ATP-binding_protein	E	METABOLISM	Amino acid transport and metabolism
transcript:ABF90258	57.0914	0.235241	0.327483	0.718331	0.472553	0.825145	MXAN_5054	dapF	diaminopimelate_epimerase	E	METABOLISM	Amino acid transport and metabolism
transcript:ABF87763	4092.52	0.233194	0.221242	1.05402	0.291872	0.710686	MXAN_4699		lysine_2,3-aminomutase	E	METABOLISM	Amino acid transport and metabolism
transcript:ABF89100	1026.09	0.229552	0.264269	0.868629	0.38505	0.776854	MXAN_1074		Glu/Leu/Phe/Val_dehydrogenase	E	METABOLISM	Amino acid transport and metabolism
transcript:ABF86356	328.373	0.22463	0.330098	0.680495	0.496191	0.835516	MXAN_6595		hypothetical_protein	E	METABOLISM	Amino acid transport and metabolism
transcript:ABF91717	387.613	0.222916	0.211704	1.05296	0.292359	0.711331	MXAN_5086		gamma-glutamyl-gamma-aminobutyrate_hydrolase	E	METABOLISM	Amino acid transport and metabolism
transcript:ABF89478	174.566	0.211358	0.243881	0.866644	0.386137	0.776854	MXAN_5503		amino_acid_ABC_transporter_permease	E	METABOLISM	Amino acid transport and metabolism
transcript:ABF86771	15.3233	0.20653	0.398237	0.51861	0.604033	0.884653	MXAN_6166		serine_dehydratase	E	METABOLISM	Amino acid transport and metabolism
transcript:ABF88722	64.4406	0.203128	0.289885	0.700721	0.483477	0.830742	MXAN_5068		LysE_family_translocator	E	METABOLISM	Amino acid transport and metabolism
transcript:ABF91640	65.899	0.19986	0.324072	0.616713	0.537424	0.859302	MXAN_0080		DUF1446_domain-containing_protein	E	METABOLISM	Amino acid transport and metabolism
transcript:ABF86910	379.56	0.189794	0.234679	0.80874	0.418665	0.793335	MXAN_6190		sodium:solute_symporter	E	METABOLISM	Amino acid transport and metabolism
transcript:ABF90406	88.6336	0.189311	0.263671	0.717981	0.472769	0.825302	MXAN_6066	trpA	tryptophan_synthase_subunit_alpha	E	METABOLISM	Amino acid transport and metabolism
transcript:ABF86475	4.92167	0.1822	0.441733	0.412468	0.679996	NA	MXAN_6509		haloacid_dehalogenase-like_hydrolase	E	METABOLISM	Amino acid transport and metabolism
transcript:ABF87900	179.154	0.175698	0.234304	0.749873	0.453331	0.812331	MXAN_3583		hypothetical_protein	E	METABOLISM	Amino acid transport and metabolism
transcript:ABF87119	350.185	0.172389	0.246706	0.698761	0.484702	0.830901	MXAN_6061	aroF	3-deoxy-7-phosphoheptulonate_synthase	E	METABOLISM	Amino acid transport and metabolism
transcript:ABF92858	12.6009	0.168667	0.389236	0.433327	0.664777	0.909753	MXAN_5183		peptide_ABC_transporter_substrate-binding_protein	E	METABOLISM	Amino acid transport and metabolism
transcript:ABF86027	18.1248	0.167701	0.361115	0.464397	0.642363	0.899912	MXAN_4664		ABC_transporter_ATP-binding_protein	E	METABOLISM	Amino acid transport and metabolism
transcript:ABF88296	10.062	0.164798	0.408409	0.403512	0.686572	0.917866	MXAN_3654	poxB	thiamine_pyrophosphate-requiring_protein	E	METABOLISM	Amino acid transport and metabolism
transcript:ABF88709	878.007	0.156175	0.263901	0.591795	0.553988	0.866572	MXAN_2498		S46_family_peptidase	E	METABOLISM	Amino acid transport and metabolism
transcript:ABF90642	61.0468	0.154877	0.31762	0.487617	0.625821	0.894211	MXAN_5460		S9_family_peptidase	E	METABOLISM	Amino acid transport and metabolism
transcript:ABF88645	45.3723	0.150682	0.350636	0.429738	0.667386	0.909774	MXAN_5158		branched-chain_amino_acid_ABC_transporter_permease	E	METABOLISM	Amino acid transport and metabolism
transcript:ABF90340	106.267	0.148026	0.263993	0.560722	0.574987	0.873395	MXAN_3278		alpha/beta_hydrolase	E	METABOLISM	Amino acid transport and metabolism
transcript:ABF88319	17.1457	0.146896	0.389868	0.376783	0.706335	0.92546	MXAN_4229	hisD	histidinol_dehydrogenase	E	METABOLISM	Amino acid transport and metabolism
transcript:ABF87041	150.948	0.14316	0.396013	0.361504	0.717723	0.929972	MXAN_5108	argG	argininosuccinate_synthase	E	METABOLISM	Amino acid transport and metabolism
transcript:ABF85928	172.498	0.14229	0.239026	0.59529	0.55165	0.865335	MXAN_6011		dipeptidase	E	METABOLISM	Amino acid transport and metabolism
transcript:ABF90953	321.359	0.142171	0.249763	0.569225	0.569203	0.870937	MXAN_3465	hutH	histidine_ammonia-lyase	E	METABOLISM	Amino acid transport and metabolism
transcript:ABF90533	254.395	0.13252	0.215102	0.61608	0.537842	0.859342	MXAN_5122		spermidine_synthase	E	METABOLISM	Amino acid transport and metabolism
transcript:ABF86839	44.959	0.132365	0.300823	0.440008	0.659931	0.908427	MXAN_4665		ABC_transporter_ATP-binding_protein	E	METABOLISM	Amino acid transport and metabolism
transcript:ABF88474	295.292	0.118543	0.245433	0.482996	0.629099	0.89464	MXAN_6662	livG	ABC_transporter_ATP-binding_protein	E	METABOLISM	Amino acid transport and metabolism
transcript:ABF91733	202.829	0.116732	0.27276	0.427966	0.668676	0.910153	MXAN_5093		hypothetical_protein	E	METABOLISM	Amino acid transport and metabolism
transcript:ABF91161	79.5016	0.115356	0.256844	0.449128	0.65334	0.904476	MXAN_2289		hypothetical_protein	E	METABOLISM	Amino acid transport and metabolism
transcript:ABF89344	8680.95	0.115147	0.208687	0.551766	0.581109	0.874633	MXAN_2786	hppD	4-hydroxyphenylpyruvate_dioxygenase	E	METABOLISM	Amino acid transport and metabolism
transcript:ABF88353	85.8778	0.112101	0.273476	0.40991	0.681872	0.91599	MXAN_1590		anthranilate_synthase_component_I_family_protein	E	METABOLISM	Amino acid transport and metabolism
transcript:ABF87270	34.2241	0.107922	0.321158	0.336039	0.736841	0.937227	MXAN_2019		peptide_ABC_transporter_permease	E	METABOLISM	Amino acid transport and metabolism
transcript:ABF89455	296.155	0.101715	0.220896	0.460464	0.645183	0.901361	MXAN_2358		pyridoxal-dependent_decarboxylase	E	METABOLISM	Amino acid transport and metabolism
transcript:ABF90676	248.684	0.0979464	0.26931	0.363693	0.716087	0.929286	MXAN_3050	asd	aspartate-semialdehyde_dehydrogenase	E	METABOLISM	Amino acid transport and metabolism
transcript:ABF92665	22.0398	0.0971593	0.383998	0.25302	0.800253	0.955204	MXAN_1758		IMP_dehydrogenase	E	METABOLISM	Amino acid transport and metabolism
transcript:ABF89744	628.586	0.0846018	0.26837	0.315244	0.752577	0.942299	MXAN_3386		pyridoxal_phosphate-dependent_aminotransferase	E	METABOLISM	Amino acid transport and metabolism
transcript:ABF92735	2881.69	0.0797245	0.316375	0.251994	0.801046	0.955204	MXAN_3774		S46_family_peptidase	E	METABOLISM	Amino acid transport and metabolism
transcript:ABF86157	12.9251	0.0739167	0.413596	0.178717	0.85816	0.97183	MXAN_1588		aminotransferase_IV	E	METABOLISM	Amino acid transport and metabolism
transcript:ABF91388	95.8796	0.0712455	0.262215	0.271706	0.785848	0.951088	MXAN_2018		peptide_ABC_transporter_substrate-binding_protein	E	METABOLISM	Amino acid transport and metabolism
transcript:ABF89171	87.9476	0.0711887	0.38243	0.186148	0.852329	0.971475	MXAN_5105	argB	acetylglutamate_kinase	E	METABOLISM	Amino acid transport and metabolism
transcript:ABF92059	7.64461	0.0700318	0.44247	0.158275	0.87424	0.975997	MXAN_0971		bifunctional_aspartate_kinase/homoserine_dehydrogenase_I	E	METABOLISM	Amino acid transport and metabolism
transcript:ABF92048	139.943	0.0639301	0.255191	0.250519	0.802186	0.955518	MXAN_7449		serine_acetyltransferase	E	METABOLISM	Amino acid transport and metabolism
transcript:ABF92202	50.1225	0.0561116	0.366	0.15331	0.878153	0.976024	MXAN_1381		peptidase_M3	E	METABOLISM	Amino acid transport and metabolism
transcript:ABF86673	25.2202	0.0509773	0.337481	0.151052	0.879934	0.976349	MXAN_1567		urea_amidolyase	E	METABOLISM	Amino acid transport and metabolism
transcript:ABF87642	8.64373	0.0474086	0.432863	0.109523	0.912787	0.98434	MXAN_5917		N-acetyltransferase	E	METABOLISM	Amino acid transport and metabolism
transcript:ABF93140	2.54536	0.0356636	0.431113	0.0827245	0.934071	NA	MXAN_7405		proline_dehydrogenase	E	METABOLISM	Amino acid transport and metabolism
transcript:ABF87554	47.4055	0.0298888	0.291707	0.102462	0.91839	0.985957	MXAN_1357	proB	glutamate_5-kinase	E	METABOLISM	Amino acid transport and metabolism
transcript:ABF92062	31.1613	0.0275754	0.337265	0.0817618	0.934836	0.989578	MXAN_7173		hypothetical_protein	E	METABOLISM	Amino acid transport and metabolism
transcript:ABF86411	456.547	0.0194528	0.399971	0.0486355	0.96121	0.994339	MXAN_3964		hypothetical_protein	E	METABOLISM	Amino acid transport and metabolism
transcript:ABF89673	267.84	0.018732	0.252972	0.0740478	0.940972	0.990958	MXAN_1400		3-dehydroquinate_dehydratase	E	METABOLISM	Amino acid transport and metabolism
transcript:ABF91117	2490.99	0.0184429	0.226362	0.0814754	0.935064	0.989656	MXAN_2041		CBS_domain-containing_protein	E	METABOLISM	Amino acid transport and metabolism
transcript:ABF91005	232.323	0.015067	0.246755	0.0610609	0.951311	0.993202	MXAN_4431		arginase	E	METABOLISM	Amino acid transport and metabolism
transcript:ABF85889	417.596	0.0140957	0.282802	0.049843	0.960248	0.994339	MXAN_0256		alanine--glyoxylate_aminotransferase_family_protein	E	METABOLISM	Amino acid transport and metabolism
transcript:ABF87090	531.434	0.0128375	0.205539	0.0624578	0.950198	0.99271	MXAN_2002	selD	selenide,_water_dikinase_SelD	E	METABOLISM	Amino acid transport and metabolism
transcript:ABF86468	200.423	0.0122268	0.226094	0.0540786	0.956873	0.994339	MXAN_3409	thrC	threonine_synthase	E	METABOLISM	Amino acid transport and metabolism
transcript:ABF90586	258.132	0.00883118	0.262062	0.0336988	0.973117	0.995408	MXAN_1012	argE	acetylornithine_deacetylase	E	METABOLISM	Amino acid transport and metabolism
transcript:ABF89703	1744.17	0.00666925	0.240549	0.0277251	0.977881	0.995745	MXAN_2987	ilvE	branched-chain_amino_acid_transaminase	E	METABOLISM	Amino acid transport and metabolism
transcript:ABF90593	1133.89	0.00618893	0.267359	0.0231484	0.981532	0.995759	MXAN_2290		DUF4215_domain-containing_protein	E	METABOLISM	Amino acid transport and metabolism
transcript:ABF92290	166.79	0.00587432	0.269167	0.0218241	0.982588	0.995759	MXAN_6502		hypothetical_protein	E	METABOLISM	Amino acid transport and metabolism
transcript:ABF89579	18.1218	-0.00595213	0.360073	-0.0165303	0.986811	0.996707	MXAN_3857	poxB	thiamine_pyrophosphate-requiring_protein	E	METABOLISM	Amino acid transport and metabolism
transcript:ABF90114	503.252	-0.00671896	0.195759	-0.0343225	0.97262	0.995408	MXAN_4698	kamA	KamA_family_radical_SAM_protein	E	METABOLISM	Amino acid transport and metabolism
transcript:ABF88912	182.934	-0.00721239	0.248525	-0.0290207	0.976848	0.995634	MXAN_1383	ggt	gamma-glutamyltransferase	E	METABOLISM	Amino acid transport and metabolism
transcript:ABF92595	15.8007	-0.00797151	0.377746	-0.0211028	0.983164	0.995759	MXAN_2983		cysteine_desulfurase	E	METABOLISM	Amino acid transport and metabolism
transcript:ABF88537	1.78088	-0.0117962	0.371808	-0.0317266	0.97469	NA	MXAN_6554		ABC_transporter_ATP-binding_protein	E	METABOLISM	Amino acid transport and metabolism
transcript:ABF90634	39.1684	-0.0134804	0.332256	-0.0405724	0.967637	0.994842	MXAN_1570		aminotransferase_class_V-fold_PLP-dependent_enzyme	E	METABOLISM	Amino acid transport and metabolism
transcript:ABF92369	123.612	-0.0135247	0.25387	-0.053274	0.957514	0.994339	MXAN_6777		succinyl-diaminopimelate_desuccinylase	E	METABOLISM	Amino acid transport and metabolism
transcript:ABF90946	462.942	-0.0141849	0.268599	-0.0528107	0.957883	0.994339	MXAN_4038	hisC	histidinol-phosphate_transaminase	E	METABOLISM	Amino acid transport and metabolism
transcript:ABF88816	55.1441	-0.0152295	0.303237	-0.0502231	0.959945	0.994339	MXAN_5758	cefD	aminotransferase_class_V-fold_PLP-dependent_enzyme	E	METABOLISM	Amino acid transport and metabolism
transcript:ABF91191	3.83313	-0.0170352	0.432011	-0.0394323	0.968546	NA	MXAN_2250		glycine/betaine_ABC_transporter_permease	E	METABOLISM	Amino acid transport and metabolism
transcript:ABF86363	333.948	-0.0174967	0.208275	-0.0840077	0.93305	0.989284	MXAN_3014	argD	acetylornithine_transaminase	E	METABOLISM	Amino acid transport and metabolism
transcript:ABF86718	522.053	-0.0190237	0.304889	-0.0623954	0.950248	0.99271	MXAN_3526	aroF	3-deoxy-7-phosphoheptulonate_synthase	E	METABOLISM	Amino acid transport and metabolism
transcript:ABF92909	1191.59	-0.0201185	0.208413	-0.0965317	0.923098	0.986477	MXAN_3581		peptidase_M2_family_protein	E	METABOLISM	Amino acid transport and metabolism
transcript:ABF92487	15.2548	-0.0207645	0.381808	-0.0543846	0.956629	0.994339	MXAN_0596		ABC_transporter_ATP-binding_protein	E	METABOLISM	Amino acid transport and metabolism
transcript:ABF87273	726.449	-0.0238403	0.229038	-0.104089	0.917099	0.985957	MXAN_6341	gcvT	aminomethyl_transferase_family_protein	E	METABOLISM	Amino acid transport and metabolism
transcript:ABF89528	199.608	-0.0272158	0.28488	-0.0955345	0.92389	0.986907	MXAN_5580		chromosome_partitioning_protein_Smc	E	METABOLISM	Amino acid transport and metabolism
transcript:ABF92803	2179.34	-0.028576	0.178984	-0.159657	0.873151	0.975997	MXAN_3388	carB	carbamoyl-phosphate_synthase_large_chain	E	METABOLISM	Amino acid transport and metabolism
transcript:ABF86855	36.5494	-0.031918	0.314986	-0.101331	0.919287	0.985957	MXAN_3523		shikimate_5-dehydrogenase	E	METABOLISM	Amino acid transport and metabolism
transcript:ABF91922	119.969	-0.034502	0.243283	-0.141818	0.887224	0.980523	MXAN_1160		isoaspartyl_peptidase/L-asparaginase	E	METABOLISM	Amino acid transport and metabolism
transcript:ABF92779	142.008	-0.0412782	0.301009	-0.137133	0.890926	0.980868	MXAN_3273		peptidase_M19	E	METABOLISM	Amino acid transport and metabolism
transcript:ABF87744	63.1518	-0.0456821	0.283464	-0.161156	0.87197	0.975997	MXAN_0772		ABC_transporter_ATP-binding_protein	E	METABOLISM	Amino acid transport and metabolism
transcript:ABF90557	6.97113	-0.0504156	0.431791	-0.116759	0.907051	0.98409	MXAN_0911		APC_family_permease	E	METABOLISM	Amino acid transport and metabolism
transcript:ABF92578	146.089	-0.0527083	0.228281	-0.230893	0.817398	0.958949	MXAN_5875		hypothetical_protein	E	METABOLISM	Amino acid transport and metabolism
transcript:ABF87311	6.22608	-0.0527417	0.442274	-0.119251	0.905076	NA	MXAN_4225	hisB	imidazoleglycerol-phosphate_dehydratase	E	METABOLISM	Amino acid transport and metabolism
transcript:ABF91510	1484.57	-0.0543701	0.196408	-0.276823	0.781916	0.951085	MXAN_4766	glyA	serine_hydroxymethyltransferase	E	METABOLISM	Amino acid transport and metabolism
transcript:ABF93147	713.186	-0.054533	0.30346	-0.179704	0.857385	0.97183	MXAN_3638		peptidase_M19	E	METABOLISM	Amino acid transport and metabolism
transcript:ABF92266	94.9547	-0.0546261	0.248335	-0.21997	0.825895	0.96057	MXAN_6629		membrane_protein	E	METABOLISM	Amino acid transport and metabolism
transcript:ABF91028	7.28974	-0.0586508	0.438951	-0.133616	0.893706	0.981788	MXAN_2020		peptide_ABC_transporter_permease	E	METABOLISM	Amino acid transport and metabolism
transcript:ABF93127	73.619	-0.0591827	0.283887	-0.208473	0.83486	0.9657	MXAN_3521		3-dehydroquinate_synthase	E	METABOLISM	Amino acid transport and metabolism
transcript:ABF87851	296.381	-0.0604936	0.285922	-0.211574	0.832439	0.963908	MXAN_1056	astB	succinylarginine_dihydrolase	E	METABOLISM	Amino acid transport and metabolism
transcript:ABF91966	28.5833	-0.0613461	0.322145	-0.19043	0.848972	0.970761	MXAN_3908		ABC_transporter_ATP-binding_protein	E	METABOLISM	Amino acid transport and metabolism
transcript:ABF87540	315.962	-0.0643448	0.23687	-0.271646	0.785894	0.951088	MXAN_5736		aminopeptidase	E	METABOLISM	Amino acid transport and metabolism
transcript:ABF87843	330.73	-0.0652019	0.272532	-0.239245	0.810915	0.95738	MXAN_5836		peptidase_M3	E	METABOLISM	Amino acid transport and metabolism
transcript:ABF87255	37.3647	-0.0661434	0.384189	-0.172163	0.863309	0.973087	MXAN_6199		hydroxyproline-2-epimerase	E	METABOLISM	Amino acid transport and metabolism
transcript:ABF90167	45.5364	-0.0682587	0.310251	-0.220011	0.825863	0.96057	MXAN_6903		amidinotransferase	E	METABOLISM	Amino acid transport and metabolism
transcript:ABF92110	133.097	-0.070509	0.270435	-0.260725	0.794305	0.954279	MXAN_6072		anthranilate_synthase_component_I	E	METABOLISM	Amino acid transport and metabolism
transcript:ABF86239	0.730016	-0.0747405	0.266482	-0.280471	0.779116	NA	MXAN_0970		cystathionine_gamma-synthase	E	METABOLISM	Amino acid transport and metabolism
transcript:ABF87147	2374.49	-0.080171	0.349924	-0.22911	0.818783	0.959359	MXAN_3129		S9_family_peptidase	E	METABOLISM	Amino acid transport and metabolism
transcript:ABF88665	12.4516	-0.0804617	0.39981	-0.20125	0.840503	0.96863	MXAN_6551		peptide_ABC_transporter_substrate-binding_protein	E	METABOLISM	Amino acid transport and metabolism
transcript:ABF87424	48.6543	-0.0826509	0.316199	-0.261389	0.793792	0.954279	MXAN_4158		alpha/beta_hydrolase	E	METABOLISM	Amino acid transport and metabolism
transcript:ABF91691	296.25	-0.0863168	0.209991	-0.41105	0.681036	0.91599	MXAN_3753		hydroxymethylglutaryl-CoA_lyase	E	METABOLISM	Amino acid transport and metabolism
transcript:ABF91826	480.645	-0.0871872	0.259342	-0.336186	0.73673	0.937227	MXAN_1571	cysK	cysteine_synthase_A	E	METABOLISM	Amino acid transport and metabolism
transcript:ABF90830	45.9591	-0.0913101	0.319786	-0.285535	0.775234	0.948906	MXAN_6071		type_1_glutamine_amidotransferase	E	METABOLISM	Amino acid transport and metabolism
transcript:ABF86217	1227.71	-0.0930653	0.328611	-0.283208	0.777018	0.949672	MXAN_6038		S9_family_peptidase	E	METABOLISM	Amino acid transport and metabolism
transcript:ABF86232	14.1007	-0.0938047	0.397626	-0.235912	0.813501	0.95738	MXAN_5630		glutamine_synthetase	E	METABOLISM	Amino acid transport and metabolism
transcript:ABF87408	76.2119	-0.0954738	0.329094	-0.290111	0.771731	0.947092	MXAN_1955		hypothetical_protein	E	METABOLISM	Amino acid transport and metabolism
transcript:ABF88165	7.00491	-0.0976468	0.436152	-0.223882	0.822849	0.959917	MXAN_6802	adh	NAD(P)-dependent_alcohol_dehydrogenase	E	METABOLISM	Amino acid transport and metabolism
transcript:ABF92425	1674.92	-0.0996506	0.194237	-0.513037	0.607926	0.887099	MXAN_2035		cystathionine_gamma-synthase	E	METABOLISM	Amino acid transport and metabolism
transcript:ABF88028	11.6868	-0.107458	0.423438	-0.253775	0.79967	0.955204	MXAN_5494		serine_protease	E	METABOLISM	Amino acid transport and metabolism
transcript:ABF92588	8.32738	-0.108686	0.425207	-0.255607	0.798254	0.955204	MXAN_2249	proV	glycine_betaine/L-proline_ABC_transporter_ATP-binding_protein	E	METABOLISM	Amino acid transport and metabolism
transcript:ABF87039	400.323	-0.110286	0.24211	-0.455521	0.648734	0.903245	MXAN_7104		peptidase_M3	E	METABOLISM	Amino acid transport and metabolism
transcript:ABF86365	411.877	-0.111083	0.219309	-0.506513	0.612497	0.889204	MXAN_5929	lysA	diaminopimelate_decarboxylase	E	METABOLISM	Amino acid transport and metabolism
transcript:ABF86146	99.5002	-0.113073	0.313713	-0.360435	0.718522	0.930335	MXAN_1572		serine_acetyltransferase	E	METABOLISM	Amino acid transport and metabolism
transcript:ABF88875	8.14357	-0.118622	0.420282	-0.282243	0.777757	0.95013	MXAN_2780		hypothetical_protein	E	METABOLISM	Amino acid transport and metabolism
transcript:ABF93086	701.664	-0.128291	0.217005	-0.591191	0.554393	0.866792	MXAN_2608		MFS_transporter	E	METABOLISM	Amino acid transport and metabolism
transcript:ABF87652	29.6903	-0.130054	0.321153	-0.404959	0.685508	0.917459	MXAN_6160		homocysteine_methyltransferase	E	METABOLISM	Amino acid transport and metabolism
transcript:ABF86402	73.7512	-0.131232	0.284077	-0.461961	0.644109	0.901204	MXAN_3124		D-TA_family_PLP-dependent_enzyme	E	METABOLISM	Amino acid transport and metabolism
transcript:ABF88981	59.4952	-0.135126	0.27749	-0.486957	0.626289	0.894211	MXAN_0995		ABC_transporter_ATP-binding_protein	E	METABOLISM	Amino acid transport and metabolism
transcript:ABF91192	83.6826	-0.135501	0.283121	-0.478598	0.632225	0.894719	MXAN_5481		hypothetical_protein	E	METABOLISM	Amino acid transport and metabolism
transcript:ABF86349	101.296	-0.137303	0.294872	-0.465637	0.641475	0.89944	MXAN_7220		Xaa-Pro_aminopeptidase	E	METABOLISM	Amino acid transport and metabolism
transcript:ABF92751	26.3613	-0.138691	0.340791	-0.406968	0.684032	0.916605	MXAN_4569		lipase	E	METABOLISM	Amino acid transport and metabolism
transcript:ABF92854	648.18	-0.147891	0.299539	-0.49373	0.621497	0.892678	MXAN_2026	pepP	peptidase_M24_family_protein	E	METABOLISM	Amino acid transport and metabolism
transcript:ABF88292	407.244	-0.149276	0.261656	-0.570503	0.568337	0.870751	MXAN_0912	glnA	glutamine_synthetase	E	METABOLISM	Amino acid transport and metabolism
transcript:ABF86259	482.165	-0.1525	0.243489	-0.626314	0.531109	0.856406	MXAN_1151		ethanolamine_utilization_protein_EutJ	E	METABOLISM	Amino acid transport and metabolism
transcript:ABF89683	342.364	-0.155793	0.223903	-0.695808	0.486549	0.831441	MXAN_1530		HAD-IB_family_hydrolase	E	METABOLISM	Amino acid transport and metabolism
transcript:ABF86556	1.53757	-0.156553	0.383847	-0.407853	0.683382	NA	MXAN_1636		APC_family_permease	E	METABOLISM	Amino acid transport and metabolism
transcript:ABF92800	39.8909	-0.157333	0.372899	-0.421917	0.673086	0.912499	MXAN_2839		N-acetyltransferase	E	METABOLISM	Amino acid transport and metabolism
transcript:ABF89151	2059.81	-0.158344	0.234653	-0.674803	0.499801	0.837083	MXAN_4146	ald	alanine_dehydrogenase	E	METABOLISM	Amino acid transport and metabolism
transcript:ABF92316	51.2648	-0.160953	0.329004	-0.489212	0.624692	0.894211	MXAN_2679		HAD-IB_family_hydrolase	E	METABOLISM	Amino acid transport and metabolism
transcript:ABF91330	539.501	-0.161344	0.280332	-0.575546	0.564922	0.868629	MXAN_4963		leucyl_aminopeptidase	E	METABOLISM	Amino acid transport and metabolism
transcript:ABF89691	89.9985	-0.165298	0.297073	-0.556422	0.577923	0.874128	MXAN_3215		GNAT_family_N-acetyltransferase	E	METABOLISM	Amino acid transport and metabolism
transcript:ABF88991	399.031	-0.169772	0.214652	-0.790917	0.428992	0.798993	MXAN_6663		branched-chain_amino_acid_ABC_transporter_permease	E	METABOLISM	Amino acid transport and metabolism
transcript:ABF90709	615.767	-0.171201	0.213644	-0.801339	0.422935	0.795215	MXAN_5928	dapA	4-hydroxy-tetrahydrodipicolinate_synthase	E	METABOLISM	Amino acid transport and metabolism
transcript:ABF90584	282.224	-0.175767	0.205693	-0.854512	0.392821	0.776854	MXAN_1123		S-adenosyl-L-methionine--L-methionine_S-methyltransferase	E	METABOLISM	Amino acid transport and metabolism
transcript:ABF87785	1138.21	-0.183954	0.252268	-0.729201	0.465879	0.821138	MXAN_2607		MFS_transporter	E	METABOLISM	Amino acid transport and metabolism
transcript:ABF87572	127.294	-0.192789	0.351505	-0.548467	0.583371	0.874633	MXAN_2790	prtA	serine_protease	E	METABOLISM	Amino acid transport and metabolism
transcript:ABF92585	31.4083	-0.194056	0.321717	-0.603187	0.546384	0.863213	MXAN_3220		prephenate_dehydratase	E	METABOLISM	Amino acid transport and metabolism
transcript:ABF91187	27.6344	-0.200407	0.342552	-0.58504	0.558521	0.867223	MXAN_5852		histidine_kinase	E	METABOLISM	Amino acid transport and metabolism
transcript:ABF89794	1948.57	-0.205394	0.240104	-0.855438	0.392309	0.776854	MXAN_2016	pep	S9_family_peptidase	E	METABOLISM	Amino acid transport and metabolism
transcript:ABF86828	107.935	-0.209816	0.243196	-0.862746	0.388277	0.776854	MXAN_3520		3-phosphoshikimate_1-carboxyvinyltransferase	E	METABOLISM	Amino acid transport and metabolism
transcript:ABF87841	1507.42	-0.22064	0.179514	-1.2291	0.219036	0.642665	MXAN_5336		oxidoreductase	E	METABOLISM	Amino acid transport and metabolism
transcript:ABF87380	299.335	-0.22281	0.269743	-0.826009	0.408799	0.786203	MXAN_5874	ilvA	threonine_ammonia-lyase	E	METABOLISM	Amino acid transport and metabolism
transcript:ABF89407	22.2055	-0.229673	0.442331	-0.519234	0.603598	0.884653	MXAN_2843	alsS	acetolactate_synthase_large_subunit	E	METABOLISM	Amino acid transport and metabolism
transcript:ABF89557	68.3332	-0.233337	0.277349	-0.841311	0.400174	0.779905	MXAN_3221	pheA	chorismate_mutase	E	METABOLISM	Amino acid transport and metabolism
transcript:ABF86399	56.896	-0.240926	0.308691	-0.780476	0.435111	0.801247	MXAN_3751		aminotransferase	E	METABOLISM	Amino acid transport and metabolism
transcript:ABF87052	6443.8	-0.242702	0.242928	-0.999071	0.31776	0.730092	MXAN_5127		phenylalanine_4-monooxygenase	E	METABOLISM	Amino acid transport and metabolism
transcript:ABF92450	17.5388	-0.243068	0.369344	-0.658106	0.51047	0.84357	MXAN_5807		sulfate_transporter	E	METABOLISM	Amino acid transport and metabolism
transcript:ABF87966	274.942	-0.268444	0.228114	-1.1768	0.239277	0.663659	MXAN_6664	livH	branched-chain_amino_acid_ABC_transporter_permease	E	METABOLISM	Amino acid transport and metabolism
transcript:ABF90500	20.4848	-0.274532	0.419296	-0.654746	0.512631	0.845198	MXAN_7463		alanine_dehydrogenase	E	METABOLISM	Amino acid transport and metabolism
transcript:ABF86570	168.958	-0.277998	0.270359	-1.02826	0.303829	0.717084	MXAN_1089	serB	phosphoserine_phosphatase_SerB	E	METABOLISM	Amino acid transport and metabolism
transcript:ABF90166	166.902	-0.280286	0.271908	-1.03081	0.302629	0.716101	MXAN_4593		hypothetical_protein	E	METABOLISM	Amino acid transport and metabolism
transcript:ABF91133	6.54087	-0.281499	0.437598	-0.643283	0.520041	0.851637	MXAN_6553		peptide_ABC_transporter_permease	E	METABOLISM	Amino acid transport and metabolism
transcript:ABF91458	620.4	-0.286288	0.26865	-1.06565	0.28658	0.708025	MXAN_0543		peptidase_M20	E	METABOLISM	Amino acid transport and metabolism
transcript:ABF86059	100.836	-0.29549	0.273028	-1.08227	0.279132	0.703133	MXAN_3522	aroC	chorismate_synthase	E	METABOLISM	Amino acid transport and metabolism
transcript:ABF91181	8.10987	-0.298458	0.423497	-0.704746	0.480968	0.830742	MXAN_4224	hisF	imidazole_glycerol_phosphate_synthase_cyclase_subunit	E	METABOLISM	Amino acid transport and metabolism
transcript:ABF90013	127.399	-0.303215	0.257809	-1.17612	0.239546	0.664089	MXAN_1973		hypothetical_protein	E	METABOLISM	Amino acid transport and metabolism
transcript:ABF90480	49.2772	-0.309916	0.285008	-1.0874	0.276862	0.700103	MXAN_2225		lipase	E	METABOLISM	Amino acid transport and metabolism
transcript:ABF91832	474.482	-0.310481	0.353396	-0.878561	0.379639	0.774836	MXAN_4877		aspartate_kinase	E	METABOLISM	Amino acid transport and metabolism
transcript:ABF92393	7.81631	-0.312533	0.423882	-0.737311	0.460933	0.816842	MXAN_0269		glutathione-dependent_formaldehyde_dehydrogenase	E	METABOLISM	Amino acid transport and metabolism
transcript:ABF93106	697.633	-0.318854	0.26453	-1.20536	0.228064	0.652095	MXAN_3219		3-deoxy-7-phosphoheptulonate_synthase	E	METABOLISM	Amino acid transport and metabolism
transcript:ABF86936	9.709	-0.322699	0.418896	-0.770357	0.441088	0.805157	MXAN_6323		glutathione-dependent_formaldehyde_dehydrogenase	E	METABOLISM	Amino acid transport and metabolism
transcript:ABF87178	40.5989	-0.324985	0.346449	-0.938043	0.348222	0.754386	MXAN_1600		pyridoxal_phosphate-dependent_aminotransferase	E	METABOLISM	Amino acid transport and metabolism
transcript:ABF85995	393.024	-0.330012	0.238798	-1.38197	0.166981	0.576699	MXAN_0992		cysteine_synthase_family_protein	E	METABOLISM	Amino acid transport and metabolism
transcript:ABF87356	15.0803	-0.331755	0.40935	-0.810442	0.417686	0.793335	MXAN_4930		FAD-dependent_oxidoreductase	E	METABOLISM	Amino acid transport and metabolism
transcript:ABF86440	60.8625	-0.333749	0.408869	-0.816272	0.414344	0.789882	MXAN_5110	argC	N-acetyl-gamma-glutamyl-phosphate_reductase	E	METABOLISM	Amino acid transport and metabolism
transcript:ABF89104	24.335	-0.34935	0.357797	-0.976392	0.32887	0.740071	MXAN_1568		allophanate_hydrolase	E	METABOLISM	Amino acid transport and metabolism
transcript:ABF88098	220.475	-0.355241	0.319018	-1.11354	0.265475	0.687162	MXAN_7377	rocD	ornithine--oxo-acid_transaminase	E	METABOLISM	Amino acid transport and metabolism
transcript:ABF88770	86.602	-0.355726	0.24707	-1.43977	0.149931	0.54971	MXAN_2861	dmpA	S58_family_peptidase	E	METABOLISM	Amino acid transport and metabolism
transcript:ABF86179	2033.36	-0.356039	0.303793	-1.17198	0.241205	0.666242	MXAN_6601		S9_family_peptidase	E	METABOLISM	Amino acid transport and metabolism
transcript:ABF89271	31.6268	-0.356419	0.336171	-1.06023	0.289039	0.709038	MXAN_0034		haloacid_dehalogenase	E	METABOLISM	Amino acid transport and metabolism
transcript:ABF87581	19.9619	-0.358295	0.357502	-1.00222	0.316238	0.728125	MXAN_2996		SGNH/GDSL_hydrolase_family_protein	E	METABOLISM	Amino acid transport and metabolism
transcript:ABF88144	465.264	-0.360395	0.214373	-1.68115	0.0927333	0.452428	MXAN_6454		arginine_N-succinyltransferase	E	METABOLISM	Amino acid transport and metabolism
transcript:ABF93103	7.83774	-0.372647	0.432299	-0.862013	0.388681	0.776854	MXAN_5397		esterase	E	METABOLISM	Amino acid transport and metabolism
transcript:ABF92391	233.549	-0.374757	0.242376	-1.54618	0.122061	0.50461	MXAN_2382		M18_family_aminopeptidase	E	METABOLISM	Amino acid transport and metabolism
transcript:ABF87043	78.7499	-0.375216	0.296893	-1.26381	0.206298	0.630147	MXAN_1420		peptidase_M3	E	METABOLISM	Amino acid transport and metabolism
transcript:ABF87601	20.7834	-0.382477	0.409233	-0.93462	0.349984	0.756373	MXAN_7225		ABC_transporter_ATP-binding_protein	E	METABOLISM	Amino acid transport and metabolism
transcript:ABF91551	496.045	-0.391848	0.248701	-1.57558	0.115123	0.493752	MXAN_3963		FAD-dependent_oxidoreductase	E	METABOLISM	Amino acid transport and metabolism
transcript:ABF92615	202.744	-0.393648	0.224831	-1.75086	0.0799698	0.421145	MXAN_1560		pyridoxal_phosphate-dependent_aminotransferase	E	METABOLISM	Amino acid transport and metabolism
transcript:ABF87295	84.8284	-0.396258	0.273267	-1.45008	0.147037	0.546443	MXAN_4594		N-acetyltransferase	E	METABOLISM	Amino acid transport and metabolism
transcript:ABF89059	1377.96	-0.398514	0.215086	-1.85281	0.0639089	0.38259	MXAN_6665		ethanolamine_utilization_protein_EutJ	E	METABOLISM	Amino acid transport and metabolism
transcript:ABF92068	397.494	-0.402688	0.248839	-1.61827	0.105604	0.477914	MXAN_6186	sdaA	L-serine_ammonia-lyase	E	METABOLISM	Amino acid transport and metabolism
transcript:ABF89308	1950.06	-0.425262	0.252444	-1.68458	0.09207	0.450532	MXAN_3042	gcvP	glycine_dehydrogenase_(aminomethyl-transferring)	E	METABOLISM	Amino acid transport and metabolism
transcript:ABF93068	80.7168	-0.428742	0.254128	-1.68711	0.0915818	0.44996	MXAN_4984		lipoprotein	E	METABOLISM	Amino acid transport and metabolism
transcript:ABF86999	44.0586	-0.436413	0.341711	-1.27714	0.201553	0.629292	MXAN_3524		shikimate_kinase	E	METABOLISM	Amino acid transport and metabolism
transcript:ABF90206	199.62	-0.437593	0.293549	-1.4907	0.13604	0.53042	MXAN_0731		hypothetical_protein	E	METABOLISM	Amino acid transport and metabolism
transcript:ABF89270	94.8947	-0.458965	0.402671	-1.1398	0.254369	0.677453	MXAN_2923	agmQ	gliding_motility_protein	E	METABOLISM	Amino acid transport and metabolism
transcript:ABF91556	372.25	-0.460722	0.240489	-1.91578	0.0553937	0.359895	MXAN_6589		peptidase_C69	E	METABOLISM	Amino acid transport and metabolism
transcript:ABF86647	157.035	-0.463228	0.239884	-1.93105	0.0534771	0.35268	MXAN_5988		carboxypeptidase_M32	E	METABOLISM	Amino acid transport and metabolism
transcript:ABF86152	325.567	-0.469033	0.228292	-2.05453	0.0399246	0.312632	MXAN_5137		M1_family_peptidase	E	METABOLISM	Amino acid transport and metabolism
transcript:ABF86972	438.202	-0.469422	0.218678	-2.14664	0.0318223	0.278671	MXAN_4075		membrane_protein	E	METABOLISM	Amino acid transport and metabolism
transcript:ABF87444	1.54401	-0.471562	0.399164	-1.18138	0.237454	NA	MXAN_6169		zinc-binding_dehydrogenase_oxidoreductase	E	METABOLISM	Amino acid transport and metabolism
transcript:ABF92748	138.425	-0.472728	0.257478	-1.836	0.0663581	0.387588	MXAN_6456		ABC_transporter_substrate-binding_protein	E	METABOLISM	Amino acid transport and metabolism
transcript:ABF89325	115.933	-0.475803	0.29166	-1.63136	0.102814	0.470578	MXAN_6731		dihydrodipicolinate_synthase_family_protein	E	METABOLISM	Amino acid transport and metabolism
transcript:ABF89702	541.022	-0.490622	0.248823	-1.97178	0.0486352	0.338077	MXAN_7158		peptidase_M1	E	METABOLISM	Amino acid transport and metabolism
transcript:ABF86879	28.665	-0.504066	0.380049	-1.32632	0.184734	0.602841	MXAN_6203		dihydrodipicolinate_synthase_family_protein	E	METABOLISM	Amino acid transport and metabolism
transcript:ABF87345	151.237	-0.525308	0.262359	-2.00225	0.0452582	0.326356	MXAN_0917	kynU	kynureninase	E	METABOLISM	Amino acid transport and metabolism
transcript:ABF92654	6453.08	-0.527193	0.220725	-2.38846	0.0169193	0.201496	MXAN_4327		Glu/Leu/Phe/Val_dehydrogenase	E	METABOLISM	Amino acid transport and metabolism
transcript:ABF91644	9.16674	-0.531482	0.41313	-1.28648	0.198277	0.625337	MXAN_6783		aminotransferase_class_V-fold_PLP-dependent_enzyme	E	METABOLISM	Amino acid transport and metabolism
transcript:ABF90620	711.05	-0.541552	0.214853	-2.52056	0.0117167	0.164636	MXAN_3041	gcvH	glycine_cleavage_system_protein_H	E	METABOLISM	Amino acid transport and metabolism
transcript:ABF88767	321.137	-0.550859	0.273303	-2.01556	0.0438459	0.322139	MXAN_0515	dpp4	peptidase	E	METABOLISM	Amino acid transport and metabolism
transcript:ABF89934	121.131	-0.569495	0.302689	-1.88145	0.0599106	0.37088	MXAN_1197		peptidase_M1	E	METABOLISM	Amino acid transport and metabolism
transcript:ABF89043	859.136	-0.58069	0.212836	-2.72835	0.00636522	0.121716	MXAN_0751		penicillin-binding_protein_activator	E	METABOLISM	Amino acid transport and metabolism
transcript:ABF88876	248.38	-0.594662	0.253226	-2.34834	0.0188572	0.215576	MXAN_2880		aminotransferase_class_V-fold_PLP-dependent_enzyme	E	METABOLISM	Amino acid transport and metabolism
transcript:ABF87648	321.185	-0.594897	0.211211	-2.81659	0.00485357	0.103406	MXAN_1262		ABC_transporter_substrate-binding_protein	E	METABOLISM	Amino acid transport and metabolism
transcript:ABF91463	585.456	-0.611492	0.212652	-2.87555	0.00403319	0.0927082	MXAN_6352		serine_protease	E	METABOLISM	Amino acid transport and metabolism
transcript:ABF86392	398.12	-0.611756	0.2197	-2.78451	0.00536095	0.110849	MXAN_5873	gdhA	glutamate_dehydrogenase	E	METABOLISM	Amino acid transport and metabolism
transcript:ABF85949	250.741	-0.613585	0.279718	-2.19358	0.0282655	0.263702	MXAN_0255		peptidase_M20	E	METABOLISM	Amino acid transport and metabolism
transcript:ABF90010	55.241	-0.623093	0.384146	-1.62202	0.104799	0.476569	MXAN_0644		peptidase_M1	E	METABOLISM	Amino acid transport and metabolism
transcript:ABF87718	54.1098	-0.624955	0.334463	-1.86853	0.0616883	0.375859	MXAN_7058		ornithine_cyclodeaminase	E	METABOLISM	Amino acid transport and metabolism
transcript:ABF90602	478.216	-0.627209	0.279518	-2.24389	0.0248395	0.249932	MXAN_3159		hypothetical_protein	E	METABOLISM	Amino acid transport and metabolism
transcript:ABF88780	25.1832	-0.636921	0.385954	-1.65025	0.0988911	0.464398	MXAN_6334		serine_protease	E	METABOLISM	Amino acid transport and metabolism
transcript:ABF87693	25.205	-0.639518	0.341784	-1.87112	0.0613288	0.374711	MXAN_6200		FAD-binding_oxidoreductase	E	METABOLISM	Amino acid transport and metabolism
transcript:ABF92738	263.13	-0.640593	0.274043	-2.33756	0.0194099	0.218845	MXAN_0531		aminotransferase	E	METABOLISM	Amino acid transport and metabolism
transcript:ABF87161	77.9518	-0.641438	0.377094	-1.701	0.0889428	0.445529	MXAN_5454		M36_family_peptidase	E	METABOLISM	Amino acid transport and metabolism
transcript:ABF85885	22.4648	-0.643052	0.440103	-1.46114	0.143978	0.541112	MXAN_3642		3-deoxy-7-phosphoheptulonate_synthase_class_II	E	METABOLISM	Amino acid transport and metabolism
transcript:ABF86015	24.3424	-0.644603	0.378078	-1.70495	0.0882044	0.444362	MXAN_0764		peptidase_M24	E	METABOLISM	Amino acid transport and metabolism
transcript:ABF90549	181.838	-0.644772	0.254541	-2.53308	0.0113066	0.162038	MXAN_3111		hypothetical_protein	E	METABOLISM	Amino acid transport and metabolism
transcript:ABF92543	372.971	-0.667246	0.272012	-2.45301	0.0141668	0.181567	MXAN_6822		peptidase_M1	E	METABOLISM	Amino acid transport and metabolism
transcript:ABF92528	3.30269	-0.684769	0.436109	-1.57018	0.116374	NA	MXAN_6552		ABC_transporter_permease	E	METABOLISM	Amino acid transport and metabolism
transcript:ABF88554	47.573	-0.69786	0.342518	-2.03744	0.0416061	0.316509	MXAN_6385		S-methyl-5-thioribose-1-phosphate_isomerase	E	METABOLISM	Amino acid transport and metabolism
transcript:ABF86625	200.396	-0.702224	0.346835	-2.02467	0.0429017	0.320409	MXAN_4401		amidinotransferase	E	METABOLISM	Amino acid transport and metabolism
transcript:ABF87200	602.427	-0.709093	0.210905	-3.36215	0.000773387	0.0340602	MXAN_3040	gcvT	glycine_cleavage_system_protein_T	E	METABOLISM	Amino acid transport and metabolism
transcript:ABF89823	75.664	-0.71921	0.323055	-2.22628	0.0259955	0.253782	MXAN_5299		S9_family_peptidase	E	METABOLISM	Amino acid transport and metabolism
transcript:ABF92173	20.9752	-0.732721	0.388144	-1.88776	0.0590588	0.369539	MXAN_6680		hypothetical_protein	E	METABOLISM	Amino acid transport and metabolism
transcript:ABF90199	59.9933	-0.780068	0.27392	-2.8478	0.00440228	0.0979247	MXAN_5982		peptidase_M1	E	METABOLISM	Amino acid transport and metabolism
transcript:ABF91779	344.449	-0.838017	0.265344	-3.15823	0.00158731	0.0534662	MXAN_4343	hutU	urocanate_hydratase	E	METABOLISM	Amino acid transport and metabolism
transcript:ABF91003	21.8353	-0.844575	0.377106	-2.23962	0.0251156	0.250851	MXAN_1261		pyridoxal_phosphate-dependent_aminotransferase	E	METABOLISM	Amino acid transport and metabolism
transcript:ABF91130	5876.73	-0.8962	0.343435	-2.60952	0.00906691	0.145824	MXAN_0133		SGNH/GDSL_hydrolase_family_protein	E	METABOLISM	Amino acid transport and metabolism
transcript:ABF89982	279.686	-0.92139	0.383523	-2.40244	0.0162862	0.196452	MXAN_6242		hypothetical_protein	E	METABOLISM	Amino acid transport and metabolism
transcript:ABF88800	41.8332	-1.00653	0.306818	-3.28053	0.00103613	0.0417121	MXAN_5840		prephenate_dehydrogenase/arogenate_dehydrogenase_family_protein	E	METABOLISM	Amino acid transport and metabolism
transcript:ABF87985	16.8757	-1.04784	0.400743	-2.61474	0.00892946	0.144679	MXAN_5440		hypothetical_protein	E	METABOLISM	Amino acid transport and metabolism
transcript:ABF86192	1979.02	-1.07051	0.329601	-3.24791	0.00116257	0.0448752	MXAN_0587		serine_protease	E	METABOLISM	Amino acid transport and metabolism
transcript:ABF86706	64.8462	-1.48451	0.426603	-3.47985	0.000501698	0.0253242	MXAN_1282		3-isopropylmalate_dehydratase	E	METABOLISM	Amino acid transport and metabolism
transcript:ABF89693	460.321	-1.7448	0.428644	-4.07052	4.69083e-05	0.00462815	MXAN_1284		2-isopropylmalate_synthase	E	METABOLISM	Amino acid transport and metabolism
transcript:ABF90384	541.314	0.589716	0.214044	2.75511	0.00586719	0.117084	MXAN_3510	pyrB	aspartate_carbamoyltransferase	F	METABOLISM	Nucleotide transport and metabolism
transcript:ABF90451	314.923	0.523693	0.289276	1.81036	0.07024	0.397683	MXAN_4159	udk	uridine_kinase	F	METABOLISM	Nucleotide transport and metabolism
transcript:ABF90844	78.7812	0.521802	0.277885	1.87776	0.060414	0.372591	MXAN_6690		1-(5-phosphoribosyl)-5-amino-4-imidazole-carboxylate_carboxylase	F	METABOLISM	Nucleotide transport and metabolism
transcript:ABF91512	34.2962	0.504777	0.340036	1.48448	0.137682	0.533882	MXAN_5420		cytosine_deaminase	F	METABOLISM	Nucleotide transport and metabolism
transcript:ABF92506	549.903	0.494108	0.281317	1.75641	0.0790186	0.420877	MXAN_3331		deoxyguanosine_kinase	F	METABOLISM	Nucleotide transport and metabolism
transcript:ABF92632	857.504	0.487295	0.22136	2.20137	0.0277098	0.262006	MXAN_4705	gmk	guanylate_kinase	F	METABOLISM	Nucleotide transport and metabolism
transcript:ABF91713	1134.32	0.473931	0.248471	1.90739	0.0564706	0.362583	MXAN_3320	adk	adenylate_kinase	F	METABOLISM	Nucleotide transport and metabolism
transcript:ABF86769	10.6955	0.431505	0.41328	1.0441	0.296439	0.713618	MXAN_2582		dTMP_kinase	F	METABOLISM	Nucleotide transport and metabolism
transcript:ABF90158	102.633	0.427111	0.316752	1.34841	0.177528	0.591939	MXAN_4349		bifunctional_ADP-dependent_NAD(P)H-hydrate_dehydratase/NAD(P)H-hydrate_epimerase	F	METABOLISM	Nucleotide transport and metabolism
transcript:ABF90054	651.484	0.419595	0.1943	2.15953	0.0308093	0.275062	MXAN_4037	cmk	(d)CMP_kinase	F	METABOLISM	Nucleotide transport and metabolism
transcript:ABF87221	485.927	0.398122	0.254834	1.56228	0.118222	0.496654	MXAN_3029		adenosine_deaminase	F	METABOLISM	Nucleotide transport and metabolism
transcript:ABF91460	288.269	0.394073	0.200731	1.96319	0.0496238	0.342389	MXAN_3511	pyrC	dihydroorotase	F	METABOLISM	Nucleotide transport and metabolism
transcript:ABF86250	112.075	0.34912	0.338664	1.03087	0.3026	0.716101	MXAN_0124	upp	uracil_phosphoribosyltransferase	F	METABOLISM	Nucleotide transport and metabolism
transcript:ABF87001	393.435	0.335216	0.196507	1.70587	0.0880321	0.444017	MXAN_7192		NUDIX_hydrolase	F	METABOLISM	Nucleotide transport and metabolism
transcript:ABF89646	824.728	0.321872	0.210695	1.52767	0.126595	0.514058	MXAN_1519	add	adenosine_deaminase	F	METABOLISM	Nucleotide transport and metabolism
transcript:ABF89404	17.7444	0.303108	0.423772	0.715262	0.474447	0.826911	MXAN_3889		hypothetical_protein	F	METABOLISM	Nucleotide transport and metabolism
transcript:ABF88313	267.39	0.293423	0.26349	1.1136	0.26545	0.687162	MXAN_4044		dCMP_deaminase	F	METABOLISM	Nucleotide transport and metabolism
transcript:ABF88299	6.49657	0.271922	0.438199	0.620544	0.5349	0.857565	MXAN_4313		bifunctional_metallophosphatase/5'-nucleotidase	F	METABOLISM	Nucleotide transport and metabolism
transcript:ABF91287	73.4835	0.243423	0.346074	0.703385	0.481816	0.830742	MXAN_3825		glutamine_amidotransferase	F	METABOLISM	Nucleotide transport and metabolism
transcript:ABF89829	1621.34	0.228604	0.263806	0.866562	0.386182	0.776854	MXAN_2925		ribonucleoside-diphosphate_reductase,_adenosylcobalamin-dependent	F	METABOLISM	Nucleotide transport and metabolism
transcript:ABF92560	1388.45	0.202628	0.199653	1.0149	0.310152	0.720629	MXAN_5058		ribonucleoside-diphosphate_reductase	F	METABOLISM	Nucleotide transport and metabolism
transcript:ABF87448	377.493	0.196702	0.26026	0.75579	0.449775	0.810934	MXAN_5363		inorganic_polyphosphate_kinase	F	METABOLISM	Nucleotide transport and metabolism
transcript:ABF87381	61.0184	0.182985	0.295727	0.618764	0.536072	0.858815	MXAN_3412	tmk	dTMP_kinase	F	METABOLISM	Nucleotide transport and metabolism
transcript:ABF89941	76.01	0.181645	0.26573	0.683569	0.494247	0.834162	MXAN_2916	purD	phosphoribosylamine--glycine_ligase	F	METABOLISM	Nucleotide transport and metabolism
transcript:ABF88926	1080.8	0.175499	0.190912	0.919264	0.357957	0.76075	MXAN_2914	purH	bifunctional_phosphoribosylaminoimidazolecarboxamide_formyltransferase/inosine_monophosphate_cyclohydrolase	F	METABOLISM	Nucleotide transport and metabolism
transcript:ABF89807	1311.3	0.1641	0.25438	0.6451	0.518862	0.850613	MXAN_1096	pyrG	CTP_synthetase	F	METABOLISM	Nucleotide transport and metabolism
transcript:ABF89995	20.5046	0.151461	0.352772	0.429347	0.667671	0.909774	MXAN_0521		HIT_family_protein	F	METABOLISM	Nucleotide transport and metabolism
transcript:ABF91626	1796.82	0.135297	0.240267	0.563111	0.573359	0.872576	MXAN_5342	pyrH	UMP_kinase	F	METABOLISM	Nucleotide transport and metabolism
transcript:ABF90294	382.539	0.121347	0.216942	0.559353	0.575921	0.873948	MXAN_2080		phosphoribosylaminoimidazolesuccinocarboxamide_synthase	F	METABOLISM	Nucleotide transport and metabolism
transcript:ABF92901	120.604	0.110867	0.289129	0.383452	0.701384	0.92476	MXAN_2700	purN	phosphoribosylglycinamide_formyltransferase	F	METABOLISM	Nucleotide transport and metabolism
transcript:ABF85962	2041.21	0.0984774	0.224922	0.437829	0.66151	0.908489	MXAN_2470		bifunctional_metallophosphatase/5'-nucleotidase	F	METABOLISM	Nucleotide transport and metabolism
transcript:ABF86561	401.59	0.0983577	0.196941	0.499426	0.617479	0.889554	MXAN_2984		phosphoesterase_RecJ	F	METABOLISM	Nucleotide transport and metabolism
transcript:ABF86954	684.139	0.0907708	0.214944	0.4223	0.672806	0.912499	MXAN_2054		deoxynucleoside_kinase	F	METABOLISM	Nucleotide transport and metabolism
transcript:ABF89353	122.515	0.0904325	0.230505	0.392323	0.69482	0.921651	MXAN_2005		non-canonical_purine_NTP_pyrophosphatase,_RdgB/HAM1_family	F	METABOLISM	Nucleotide transport and metabolism
transcript:ABF87351	22.8786	0.0854613	0.366016	0.233491	0.81538	0.957548	MXAN_2076	dut	dUTP_diphosphatase	F	METABOLISM	Nucleotide transport and metabolism
transcript:ABF89748	26.2355	0.0645188	0.369184	0.17476	0.861268	0.972242	MXAN_5759		Ppx/GppA_family_phosphatase	F	METABOLISM	Nucleotide transport and metabolism
transcript:ABF89116	400.332	0.0640101	0.219248	0.291953	0.770323	0.946507	MXAN_5361		bifunctional_metallophosphatase/5'-nucleotidase	F	METABOLISM	Nucleotide transport and metabolism
transcript:ABF90299	101.737	0.0628201	0.280083	0.224291	0.822531	0.959717	MXAN_5418		NUDIX_domain-containing_protein	F	METABOLISM	Nucleotide transport and metabolism
transcript:ABF93156	746.362	0.0587387	0.254527	0.230776	0.817489	0.958949	MXAN_5070	hpt	hypoxanthine_phosphoribosyltransferase	F	METABOLISM	Nucleotide transport and metabolism
transcript:ABF90899	264.46	0.0462045	0.203109	0.227486	0.820046	0.959426	MXAN_2306	deoD	purine-nucleoside_phosphorylase	F	METABOLISM	Nucleotide transport and metabolism
transcript:ABF87171	20.809	0.038057	0.393554	0.0967006	0.922964	0.986477	MXAN_5631		GMP_synthase	F	METABOLISM	Nucleotide transport and metabolism
transcript:ABF90143	174.01	0.0320396	0.257571	0.124391	0.901006	0.983292	MXAN_2535	purE	5-(carboxyamino)imidazole_ribonucleotide_mutase	F	METABOLISM	Nucleotide transport and metabolism
transcript:ABF86592	681.782	0.0266823	0.209395	0.127426	0.898603	0.982889	MXAN_1103	purF	amidophosphoribosyltransferase	F	METABOLISM	Nucleotide transport and metabolism
transcript:ABF90046	321.64	0.0233774	0.256719	0.0910625	0.927443	0.988128	MXAN_3775	guaA	glutamine-hydrolyzing_GMP_synthase	F	METABOLISM	Nucleotide transport and metabolism
transcript:ABF92496	86.8585	0.00688903	0.254543	0.0270643	0.978408	0.995745	MXAN_3028	pyrD	dihydroorotate_dehydrogenase_(quinone)	F	METABOLISM	Nucleotide transport and metabolism
transcript:ABF86080	110.477	0.00525967	0.332871	0.0158009	0.987393	0.996707	MXAN_3123		hypothetical_protein	F	METABOLISM	Nucleotide transport and metabolism
transcript:ABF89064	88.6046	0.00484155	0.273938	0.0176739	0.985899	0.996707	MXAN_0479		NAD(+)_diphosphatase	F	METABOLISM	Nucleotide transport and metabolism
transcript:ABF92972	191.758	-0.00171617	0.225543	-0.00760906	0.993929	0.998438	MXAN_5325		bifunctional_metallophosphatase/5'-nucleotidase	F	METABOLISM	Nucleotide transport and metabolism
transcript:ABF86509	1582.68	-0.00389994	0.223465	-0.0174521	0.986076	0.996707	MXAN_5057		ribonucleoside-diphosphate_reductase_subunit_alpha	F	METABOLISM	Nucleotide transport and metabolism
transcript:ABF92152	775.221	-0.019194	0.231869	-0.0827797	0.934027	0.989521	MXAN_2701	purM	phosphoribosylformylglycinamidine_cyclo-ligase	F	METABOLISM	Nucleotide transport and metabolism
transcript:ABF92115	74.2712	-0.0252117	0.282291	-0.0893111	0.928835	0.988487	MXAN_5693		DNA/RNA_non-specific_endonuclease	F	METABOLISM	Nucleotide transport and metabolism
transcript:ABF87700	1636.35	-0.0282768	0.185113	-0.152755	0.878592	0.97618	MXAN_2618	purA	adenylosuccinate_synthetase	F	METABOLISM	Nucleotide transport and metabolism
transcript:ABF90152	38.1522	-0.031206	0.375141	-0.0831848	0.933705	0.989521	MXAN_3916	mutT	8-oxo-dGTP_diphosphatase	F	METABOLISM	Nucleotide transport and metabolism
transcript:ABF86046	143.223	-0.0328994	0.297028	-0.110762	0.911805	0.98409	MXAN_2534	purK	5-(carboxyamino)imidazole_ribonucleotide_synthase	F	METABOLISM	Nucleotide transport and metabolism
transcript:ABF89307	509.629	-0.0516228	0.219898	-0.234758	0.814396	0.95738	MXAN_3023		hypothetical_protein	F	METABOLISM	Nucleotide transport and metabolism
transcript:ABF90710	919.821	-0.0563603	0.198018	-0.284622	0.775934	0.949231	MXAN_5075	prs	ribose-phosphate_pyrophosphokinase	F	METABOLISM	Nucleotide transport and metabolism
transcript:ABF86376	148.881	-0.0620793	0.253268	-0.245113	0.806369	0.955829	MXAN_4891		NUDIX_hydrolase	F	METABOLISM	Nucleotide transport and metabolism
transcript:ABF92262	348.825	-0.0777026	0.211535	-0.367328	0.713375	0.928434	MXAN_5072	tdk	thymidine_kinase	F	METABOLISM	Nucleotide transport and metabolism
transcript:ABF90253	6457.39	-0.118425	0.223149	-0.530699	0.595627	0.880403	MXAN_3543	ndk	nucleoside-diphosphate_kinase	F	METABOLISM	Nucleotide transport and metabolism
transcript:ABF91657	706.776	-0.124963	0.273166	-0.457462	0.647339	0.902644	MXAN_5710	pdp	thymidine_phosphorylase	F	METABOLISM	Nucleotide transport and metabolism
transcript:ABF87667	409.305	-0.131438	0.193766	-0.678336	0.497559	0.83557	MXAN_2079	purB	adenylosuccinate_lyase	F	METABOLISM	Nucleotide transport and metabolism
transcript:ABF93057	3.85519	-0.139599	0.442465	-0.315502	0.752381	NA	MXAN_2106		hypothetical_protein	F	METABOLISM	Nucleotide transport and metabolism
transcript:ABF87915	114.827	-0.14031	0.246222	-0.569852	0.568778	0.870937	MXAN_5689		cytochrome_c	F	METABOLISM	Nucleotide transport and metabolism
transcript:ABF90868	1135.04	-0.142205	0.215497	-0.659891	0.509323	0.84357	MXAN_4388	kamD	D-lysine_5,6-aminomutase_subunit_alpha	F	METABOLISM	Nucleotide transport and metabolism
transcript:ABF91798	1826.88	-0.171614	0.20157	-0.851387	0.394554	0.77703	MXAN_2661		bifunctional_metallophosphatase/5'-nucleotidase	F	METABOLISM	Nucleotide transport and metabolism
transcript:ABF86406	33.2726	-0.200182	0.334162	-0.599057	0.549135	0.864198	MXAN_5910	pyrF	orotidine_5'-phosphate_decarboxylase	F	METABOLISM	Nucleotide transport and metabolism
transcript:ABF91723	123.804	-0.204415	0.309681	-0.66008	0.509202	0.84357	MXAN_5163		HD_domain-containing_protein	F	METABOLISM	Nucleotide transport and metabolism
transcript:ABF89891	147.72	-0.206161	0.252789	-0.815547	0.414759	0.789882	MXAN_2568		NUDIX_hydrolase	F	METABOLISM	Nucleotide transport and metabolism
transcript:ABF88756	80.9428	-0.207686	0.310965	-0.667876	0.504213	0.840031	MXAN_6490		DUF547_domain-containing_protein	F	METABOLISM	Nucleotide transport and metabolism
transcript:ABF87994	229.091	-0.207943	0.251013	-0.828417	0.407434	0.785749	MXAN_3143		xanthine_dehydrogenase_molybdopterin_binding_subunit	F	METABOLISM	Nucleotide transport and metabolism
transcript:ABF88243	79.0567	-0.21601	0.353888	-0.610389	0.541604	0.86162	MXAN_6541		hypothetical_protein	F	METABOLISM	Nucleotide transport and metabolism
transcript:ABF86429	41.9838	-0.220938	0.323643	-0.682659	0.494823	0.834282	MXAN_1246		NUDIX_domain-containing_protein	F	METABOLISM	Nucleotide transport and metabolism
transcript:ABF91026	694.109	-0.221213	0.229753	-0.962831	0.335632	0.744979	MXAN_3777	guaB	IMP_dehydrogenase	F	METABOLISM	Nucleotide transport and metabolism
transcript:ABF89340	140.6	-0.222504	0.227083	-0.979834	0.327168	0.738995	MXAN_6566		histidine_triad_nucleotide-binding_protein	F	METABOLISM	Nucleotide transport and metabolism
transcript:ABF90615	68.4462	-0.230093	0.29363	-0.783613	0.433267	0.800422	MXAN_5935		methylthioadenosine_phosphorylase	F	METABOLISM	Nucleotide transport and metabolism
transcript:ABF87309	248.025	-0.23041	0.214778	-1.07278	0.283371	0.705622	MXAN_5118		amidohydrolase	F	METABOLISM	Nucleotide transport and metabolism
transcript:ABF91535	348.799	-0.231657	0.265638	-0.872079	0.383165	0.775631	MXAN_5071		uracil_phosphoribosyltransferase	F	METABOLISM	Nucleotide transport and metabolism
transcript:ABF89828	450.954	-0.268973	0.211604	-1.27111	0.203689	0.630147	MXAN_6311	ssnA	ssnA_protein	F	METABOLISM	Nucleotide transport and metabolism
transcript:ABF92389	77.1676	-0.273172	0.275562	-0.991328	0.321526	0.733351	MXAN_7156		ribose-phosphate_pyrophosphokinase	F	METABOLISM	Nucleotide transport and metabolism
transcript:ABF87836	75.2267	-0.287454	0.289918	-0.991499	0.321442	0.733351	MXAN_0175	fhs	formate--tetrahydrofolate_ligase	F	METABOLISM	Nucleotide transport and metabolism
transcript:ABF90129	99.6108	-0.288023	0.284222	-1.01337	0.310882	0.721361	MXAN_1010	hutF	formimidoylglutamate_deiminase	F	METABOLISM	Nucleotide transport and metabolism
transcript:ABF91770	1736.05	-0.290314	0.237229	-1.22377	0.221039	0.645509	MXAN_3051		ferredoxin_family_protein	F	METABOLISM	Nucleotide transport and metabolism
transcript:ABF87131	111.992	-0.300792	0.270431	-1.11227	0.266022	0.687258	MXAN_5719	deoC	deoxyribose-phosphate_aldolase	F	METABOLISM	Nucleotide transport and metabolism
transcript:ABF86693	274.319	-0.308469	0.261962	-1.17753	0.238983	0.663659	MXAN_4633	pyrE	orotate_phosphoribosyltransferase	F	METABOLISM	Nucleotide transport and metabolism
transcript:ABF92305	90.2197	-0.314681	0.316468	-0.994352	0.320052	0.732516	MXAN_2236		bifunctional_metallophosphatase/5'-nucleotidase	F	METABOLISM	Nucleotide transport and metabolism
transcript:ABF92641	138.613	-0.316086	0.235292	-1.34338	0.17915	0.596136	MXAN_3335		pseudouridine-5'-phosphate_glycosidase	F	METABOLISM	Nucleotide transport and metabolism
transcript:ABF86869	1095.98	-0.322151	0.256047	-1.25817	0.20833	0.631146	MXAN_6266		metallophosphatase	F	METABOLISM	Nucleotide transport and metabolism
transcript:ABF87853	135.585	-0.374979	0.274169	-1.36769	0.171408	0.583901	MXAN_5706	cdd	cytidine_deaminase	F	METABOLISM	Nucleotide transport and metabolism
transcript:ABF86117	182.752	-0.387989	0.25986	-1.49307	0.135419	0.529569	MXAN_6386	mtaP	S-methyl-5'-thioadenosine_phosphorylase	F	METABOLISM	Nucleotide transport and metabolism
transcript:ABF89751	449.095	-0.415102	0.25879	-1.60401	0.108712	0.480707	MXAN_5705		ethylammeline_chlorohydrolase	F	METABOLISM	Nucleotide transport and metabolism
transcript:ABF92868	83.9095	-0.416594	0.2947	-1.41362	0.157474	0.558755	MXAN_2219		hypothetical_protein	F	METABOLISM	Nucleotide transport and metabolism
transcript:ABF86799	101.892	-0.427056	0.275584	-1.54964	0.121228	0.504119	MXAN_4215	lipB	octanoyltransferase	F	METABOLISM	Nucleotide transport and metabolism
transcript:ABF93102	212.103	-0.473843	0.233861	-2.02618	0.0427468	0.32028	MXAN_5942	thyA	thymidylate_synthase	F	METABOLISM	Nucleotide transport and metabolism
transcript:ABF89764	277.617	-0.475839	0.2363	-2.0137	0.0440407	0.322539	MXAN_2591		deoxynucleoside_kinase	F	METABOLISM	Nucleotide transport and metabolism
transcript:ABF92728	802.987	-0.477918	0.244135	-1.9576	0.0502774	0.344853	MXAN_2349	purL	phosphoribosylformylglycinamidine_synthase	F	METABOLISM	Nucleotide transport and metabolism
transcript:ABF91841	40.1946	-0.489905	0.333005	-1.47116	0.141247	0.538827	MXAN_5352	apt	adenine_phosphoribosyltransferase	F	METABOLISM	Nucleotide transport and metabolism
transcript:ABF87823	42.1894	-0.568703	0.326616	-1.74119	0.0816496	0.42488	MXAN_4364		hypothetical_protein	F	METABOLISM	Nucleotide transport and metabolism
transcript:ABF88716	364.648	-0.616527	0.233161	-2.64421	0.00818818	0.136373	MXAN_5140		5'-nucleotidase	F	METABOLISM	Nucleotide transport and metabolism
transcript:ABF88955	21.0132	-0.732978	0.37098	-1.97579	0.0481785	0.336373	MXAN_6322		Ppx/GppA_family_phosphatase	F	METABOLISM	Nucleotide transport and metabolism
transcript:ABF92036	174.636	1.73706	0.305125	5.69294	1.24874e-08	5.46281e-06	MXAN_0523		hypothetical_protein	G	METABOLISM	Carbohydrate transport and metabolism
transcript:ABF90677	80.7106	1.59737	0.405089	3.94325	8.03839e-05	0.00683693	MXAN_1733		tandem-95_repeat_protein	G	METABOLISM	Carbohydrate transport and metabolism
transcript:ABF91442	126.789	1.31016	0.271647	4.82301	1.41407e-06	0.000309304	MXAN_6584		hypothetical_protein	G	METABOLISM	Carbohydrate transport and metabolism
transcript:ABF87006	93.5453	1.24373	0.267546	4.64864	3.34129e-06	0.000609043	MXAN_5570		glycerate_kinase	G	METABOLISM	Carbohydrate transport and metabolism
transcript:ABF90436	57.5723	0.858472	0.383277	2.23982	0.0251027	0.250851	MXAN_6115		hypothetical_protein	G	METABOLISM	Carbohydrate transport and metabolism
transcript:ABF86434	584.335	0.79711	0.294057	2.71073	0.00671351	0.124096	MXAN_0009		MFS_transporter	G	METABOLISM	Carbohydrate transport and metabolism
transcript:ABF87771	144.708	0.78343	0.274865	2.85023	0.00436874	0.0978342	MXAN_1482		polysaccharide_deacetylase	G	METABOLISM	Carbohydrate transport and metabolism
transcript:ABF89056	69.6438	0.720876	0.27042	2.66577	0.00768128	0.131605	MXAN_4609		MFS_transporter	G	METABOLISM	Carbohydrate transport and metabolism
transcript:ABF86323	94.8987	0.68115	0.348056	1.95701	0.0503458	0.344853	MXAN_5939		EamA_family_transporter	G	METABOLISM	Carbohydrate transport and metabolism
transcript:ABF88997	27.7937	0.645575	0.370896	1.74058	0.0817566	0.42488	MXAN_5432	tps	development-specific_protein_S	G	METABOLISM	Carbohydrate transport and metabolism
transcript:ABF90538	55.646	0.643054	0.432815	1.48575	0.137346	0.532977	MXAN_4533		MFS_transporter	G	METABOLISM	Carbohydrate transport and metabolism
transcript:ABF88996	31.3344	0.641429	0.330504	1.94076	0.0522874	0.349399	MXAN_1265		SLC13_family_permease	G	METABOLISM	Carbohydrate transport and metabolism
transcript:ABF91410	2524.81	0.600612	0.20939	2.86839	0.00412568	0.0940025	MXAN_5922		transaldolase	G	METABOLISM	Carbohydrate transport and metabolism
transcript:ABF89652	135.379	0.598807	0.301821	1.98398	0.0472582	0.332734	MXAN_7038		hypothetical_protein	G	METABOLISM	Carbohydrate transport and metabolism
transcript:ABF89229	15.368	0.56776	0.392804	1.4454	0.148345	0.548324	MXAN_0929		hypothetical_protein	G	METABOLISM	Carbohydrate transport and metabolism
transcript:ABF86243	104.813	0.532823	0.274948	1.9379	0.0526349	0.349946	MXAN_1664		MFS_transporter	G	METABOLISM	Carbohydrate transport and metabolism
transcript:ABF86167	1597.72	0.512413	0.221871	2.30951	0.0209153	0.225733	MXAN_2816	pgk	phosphoglycerate_kinase	G	METABOLISM	Carbohydrate transport and metabolism
transcript:ABF90382	259.281	0.503032	0.234432	2.14575	0.031893	0.278671	MXAN_3666		membrane_protein	G	METABOLISM	Carbohydrate transport and metabolism
transcript:ABF90816	170.178	0.478409	0.237773	2.01204	0.044216	0.32287	MXAN_5386		membrane_protein	G	METABOLISM	Carbohydrate transport and metabolism
transcript:ABF92628	22.5137	0.472609	0.35315	1.33827	0.18081	0.598367	MXAN_2566		CmlA/FloR_family_chloramphenicol_efflux_MFS_transporter	G	METABOLISM	Carbohydrate transport and metabolism
transcript:ABF86220	47.0436	0.472592	0.319702	1.47823	0.139347	0.537247	MXAN_3087	cscK	carbohydrate_kinase	G	METABOLISM	Carbohydrate transport and metabolism
transcript:ABF91930	24.3331	0.468531	0.369421	1.26828	0.204696	0.630147	MXAN_0041		glycoside_hydrolase_family_15_protein	G	METABOLISM	Carbohydrate transport and metabolism
transcript:ABF92008	33.6237	0.442894	0.314043	1.4103	0.158452	0.56052	MXAN_5529		phosphoglyceromutase	G	METABOLISM	Carbohydrate transport and metabolism
transcript:ABF90345	5.01875	0.430365	0.441563	0.974641	0.329739	NA	MXAN_6993		hypothetical_protein	G	METABOLISM	Carbohydrate transport and metabolism
transcript:ABF91622	48.3742	0.427126	0.279931	1.52583	0.127053	0.514962	MXAN_0434	glgX	glycogen_debranching_enzyme_GlgX	G	METABOLISM	Carbohydrate transport and metabolism
transcript:ABF91222	24.6477	0.42299	0.35743	1.18342	0.236643	0.662014	MXAN_0300		glycosyltransferase	G	METABOLISM	Carbohydrate transport and metabolism
transcript:ABF92248	12.3824	0.422409	0.397706	1.06211	0.288184	0.709034	MXAN_6274		polysaccharide_deacetylase	G	METABOLISM	Carbohydrate transport and metabolism
transcript:ABF87209	139.994	0.419572	0.240136	1.74723	0.0805983	0.421759	MXAN_5916		EamA/RhaT_family_transporter	G	METABOLISM	Carbohydrate transport and metabolism
transcript:ABF91470	1709.6	0.417501	0.224565	1.85915	0.0630053	0.380351	MXAN_3503		cupin_domain-containing_protein	G	METABOLISM	Carbohydrate transport and metabolism
transcript:ABF88699	154.122	0.414216	0.262626	1.57721	0.114748	0.492632	MXAN_4616		glycosyl_transferase	G	METABOLISM	Carbohydrate transport and metabolism
transcript:ABF86908	87.5342	0.41123	0.247519	1.66141	0.0966316	0.459951	MXAN_0389		hypothetical_protein	G	METABOLISM	Carbohydrate transport and metabolism
transcript:ABF92158	11.4718	0.407058	0.403497	1.00882	0.313059	0.723342	MXAN_1323		permease	G	METABOLISM	Carbohydrate transport and metabolism
transcript:ABF86394	202.011	0.402668	0.275871	1.45962	0.144393	0.542054	MXAN_5174		MBL_fold_metallo-hydrolase	G	METABOLISM	Carbohydrate transport and metabolism
transcript:ABF92149	608.338	0.40116	0.205406	1.95301	0.0508181	0.345206	MXAN_3694		glycosyl_hydrolase	G	METABOLISM	Carbohydrate transport and metabolism
transcript:ABF90724	6.51884	0.363747	0.431503	0.842976	0.399242	0.77971	MXAN_6800	ppsA	phosphoenolpyruvate_synthase	G	METABOLISM	Carbohydrate transport and metabolism
transcript:ABF90859	144.998	0.360737	0.316676	1.13914	0.254646	0.677453	MXAN_6340		cupin_domain-containing_protein	G	METABOLISM	Carbohydrate transport and metabolism
transcript:ABF88933	8.78293	0.357072	0.431651	0.827223	0.40811	0.785804	MXAN_3480		MBL_fold_metallo-hydrolase	G	METABOLISM	Carbohydrate transport and metabolism
transcript:ABF91689	131.735	0.35695	0.232535	1.53504	0.124775	0.510457	MXAN_5760		MFS_transporter	G	METABOLISM	Carbohydrate transport and metabolism
transcript:ABF88181	49.6352	0.338558	0.303208	1.11659	0.264171	0.687162	MXAN_4334		hypothetical_protein	G	METABOLISM	Carbohydrate transport and metabolism
transcript:ABF87661	227.668	0.322417	0.289088	1.11529	0.264727	0.687162	MXAN_5374		glycosyl_hydrolase	G	METABOLISM	Carbohydrate transport and metabolism
transcript:ABF91499	46.2202	0.311942	0.369292	0.844701	0.398278	0.779599	MXAN_3334		EamA/RhaT_family_transporter	G	METABOLISM	Carbohydrate transport and metabolism
transcript:ABF91523	478.362	0.307475	0.21527	1.42832	0.153199	0.553647	MXAN_5376		glycosyl_hydrolase	G	METABOLISM	Carbohydrate transport and metabolism
transcript:ABF89943	13053.9	0.30026	0.247563	1.21286	0.225183	0.649603	MXAN_6535		PTS_mannose_transporter_subunit_IID	G	METABOLISM	Carbohydrate transport and metabolism
transcript:ABF90172	167.594	0.299317	0.301517	0.992701	0.320856	0.732935	MXAN_6727		drug/metabolite_exporter_YedA	G	METABOLISM	Carbohydrate transport and metabolism
transcript:ABF91139	812.274	0.288215	0.339384	0.849229	0.395754	0.778458	MXAN_5892		aldose_1-epimerase	G	METABOLISM	Carbohydrate transport and metabolism
transcript:ABF91680	64.5462	0.285914	0.268953	1.06306	0.287754	0.708531	MXAN_0956		hypothetical_protein	G	METABOLISM	Carbohydrate transport and metabolism
transcript:ABF89639	1005.37	0.277644	0.200497	1.38478	0.166121	0.575243	MXAN_4352	glmM	phosphoglucosamine_mutase	G	METABOLISM	Carbohydrate transport and metabolism
transcript:ABF91968	23.2435	0.275894	0.337234	0.818106	0.413297	0.789882	MXAN_3138		hypothetical_protein	G	METABOLISM	Carbohydrate transport and metabolism
transcript:ABF89274	653.039	0.271085	0.19907	1.36176	0.173275	0.586399	MXAN_2817	tpiA	triose-phosphate_isomerase	G	METABOLISM	Carbohydrate transport and metabolism
transcript:ABF92139	32.8689	0.268848	0.321569	0.836049	0.403127	0.78264	MXAN_2288		glycosyl_hydrolase	G	METABOLISM	Carbohydrate transport and metabolism
transcript:ABF85905	0.683277	0.262284	0.298057	0.879981	0.37887	NA	MXAN_0292		MFS_transporter	G	METABOLISM	Carbohydrate transport and metabolism
transcript:ABF92428	33.8256	0.26121	0.318078	0.821216	0.411523	0.788443	MXAN_0105		MFS_transporter	G	METABOLISM	Carbohydrate transport and metabolism
transcript:ABF88403	135.583	0.259962	0.251361	1.03422	0.301035	0.715204	MXAN_5906	mmrA	MFS_transporter	G	METABOLISM	Carbohydrate transport and metabolism
transcript:ABF92666	5.04291	0.255946	0.440023	0.581665	0.560793	NA	MXAN_4404		MFS_transporter	G	METABOLISM	Carbohydrate transport and metabolism
transcript:ABF87350	213.284	0.239464	0.292564	0.818502	0.413071	0.789882	MXAN_2927		glycosyl_hydrolase	G	METABOLISM	Carbohydrate transport and metabolism
transcript:ABF87385	277.196	0.237067	0.249467	0.950297	0.341961	0.748979	MXAN_4623	rfbA	ABC_transporter_permease	G	METABOLISM	Carbohydrate transport and metabolism
transcript:ABF87421	340.58	0.236028	0.22127	1.06669	0.28611	0.707975	MXAN_6908	pgi	glucose-6-phosphate_isomerase	G	METABOLISM	Carbohydrate transport and metabolism
transcript:ABF88896	9.7881	0.233582	0.423956	0.550959	0.581662	0.874633	MXAN_7294		sugar_ABC_transporter_permease	G	METABOLISM	Carbohydrate transport and metabolism
transcript:ABF91778	34.7114	0.232107	0.307803	0.754078	0.450802	0.811123	MXAN_6814		acyltransferase	G	METABOLISM	Carbohydrate transport and metabolism
transcript:ABF88260	22.3952	0.230394	0.36474	0.631667	0.527605	0.854639	MXAN_4223		histidinol-phosphatase	G	METABOLISM	Carbohydrate transport and metabolism
transcript:ABF91173	21.7339	0.222027	0.423242	0.524586	0.599871	0.883284	MXAN_0456		zinc-binding_alcohol_dehydrogenase_family_protein	G	METABOLISM	Carbohydrate transport and metabolism
transcript:ABF89953	123.951	0.212722	0.264864	0.803138	0.421895	0.794706	MXAN_5378		sugar_ABC_transporter_substrate-binding_protein	G	METABOLISM	Carbohydrate transport and metabolism
transcript:ABF91603	615.575	0.209948	0.206361	1.01739	0.30897	0.720629	MXAN_4622	rfbB	ABC_transporter_ATP-binding_protein	G	METABOLISM	Carbohydrate transport and metabolism
transcript:ABF86062	19.1152	0.209626	0.415059	0.505052	0.613522	0.889512	MXAN_7295		sugar_ABC_transporter_substrate-binding_protein	G	METABOLISM	Carbohydrate transport and metabolism
transcript:ABF86743	6.05321	0.19279	0.436561	0.441611	0.65877	NA	MXAN_3250		SMP-30/gluconolactonase/LRE_family_protein	G	METABOLISM	Carbohydrate transport and metabolism
transcript:ABF87063	38.9467	0.175415	0.402818	0.435468	0.663223	0.909261	MXAN_0768		carbohydrate_kinase	G	METABOLISM	Carbohydrate transport and metabolism
transcript:ABF91345	1018.26	0.145136	0.229551	0.632264	0.527215	0.854429	MXAN_3743		fructose-bisphosphate_aldolase	G	METABOLISM	Carbohydrate transport and metabolism
transcript:ABF93088	17.9004	0.144288	0.386335	0.373479	0.708792	0.92654	MXAN_5898		histidine_phosphatase_family_protein	G	METABOLISM	Carbohydrate transport and metabolism
transcript:ABF86304	36.8778	0.142163	0.313369	0.45366	0.650073	0.904294	MXAN_2572	cobC	histidine_phosphatase_family_protein	G	METABOLISM	Carbohydrate transport and metabolism
transcript:ABF89367	4.60064	0.132938	0.441867	0.300855	0.763525	NA	MXAN_3677		MFS_transporter	G	METABOLISM	Carbohydrate transport and metabolism
transcript:ABF86017	14.3226	0.126883	0.381799	0.332331	0.73964	0.93818	MXAN_2692		metalloenzyme	G	METABOLISM	Carbohydrate transport and metabolism
transcript:ABF91985	17.2764	0.119232	0.369365	0.322803	0.746844	0.940832	MXAN_5069	apqZ	aquaporin_Z	G	METABOLISM	Carbohydrate transport and metabolism
transcript:ABF92408	1541.42	0.111529	0.231195	0.482402	0.62952	0.89464	MXAN_2815	gapA	type_I_glyceraldehyde-3-phosphate_dehydrogenase	G	METABOLISM	Carbohydrate transport and metabolism
transcript:ABF90802	65.5463	0.102037	0.384755	0.265201	0.790855	0.953325	MXAN_0541	treZ	malto-oligosyltrehalose_trehalohydrolase	G	METABOLISM	Carbohydrate transport and metabolism
transcript:ABF92476	10.0957	0.0979574	0.420843	0.232765	0.815944	0.957822	MXAN_0536		MBL_fold_metallo-hydrolase	G	METABOLISM	Carbohydrate transport and metabolism
transcript:ABF86058	38.2599	0.0970345	0.340597	0.284895	0.775724	0.949225	MXAN_6008		chitinase	G	METABOLISM	Carbohydrate transport and metabolism
transcript:ABF86137	13.3605	0.0960892	0.434668	0.221063	0.825043	0.96057	MXAN_6147		hypothetical_protein	G	METABOLISM	Carbohydrate transport and metabolism
transcript:ABF92590	492.883	0.0863072	0.214604	0.40217	0.687559	0.918118	MXAN_4621		O-antigen_biosynthesis_protein_RfbC	G	METABOLISM	Carbohydrate transport and metabolism
transcript:ABF86030	753.845	0.07841	0.279574	0.280463	0.779123	0.950769	MXAN_2359		glycosyl_transferase_family_2	G	METABOLISM	Carbohydrate transport and metabolism
transcript:ABF86306	229.804	0.0766707	0.339243	0.226005	0.821198	0.959717	MXAN_1533	treY	malto-oligosyltrehalose_synthase	G	METABOLISM	Carbohydrate transport and metabolism
transcript:ABF89453	161.746	0.0712183	0.313142	0.227431	0.820088	0.959426	MXAN_4073		glycosyl_hydrolase	G	METABOLISM	Carbohydrate transport and metabolism
transcript:ABF89493	6.12929	0.0660874	0.435792	0.151649	0.879464	NA	MXAN_2233		MFS_transporter	G	METABOLISM	Carbohydrate transport and metabolism
transcript:ABF86686	14.2324	0.0643347	0.383601	0.167712	0.866809	0.973924	MXAN_6168		glycoside_hydrolase_family_15_protein	G	METABOLISM	Carbohydrate transport and metabolism
transcript:ABF86387	38.619	0.0576264	0.30604	0.188297	0.850644	0.970939	MXAN_0722		ABC_transporter_permease	G	METABOLISM	Carbohydrate transport and metabolism
transcript:ABF89219	65.2418	0.0529095	0.300619	0.176002	0.860292	0.971976	MXAN_6533		PTS_mannose_transporter_subunit_IID	G	METABOLISM	Carbohydrate transport and metabolism
transcript:ABF90296	34.6153	0.0444382	0.397752	0.111723	0.911043	0.98409	MXAN_0087		MFS_transporter	G	METABOLISM	Carbohydrate transport and metabolism
transcript:ABF89181	33.8708	0.0381739	0.332698	0.11474	0.908651	0.98409	MXAN_6257		membrane_protein	G	METABOLISM	Carbohydrate transport and metabolism
transcript:ABF91179	46.3317	0.0351192	0.322948	0.108746	0.913404	0.984654	MXAN_6634		hypothetical_protein	G	METABOLISM	Carbohydrate transport and metabolism
transcript:ABF90869	1016.28	0.0238345	0.246537	0.096677	0.922983	0.986477	MXAN_4451	eno	enolase	G	METABOLISM	Carbohydrate transport and metabolism
transcript:ABF88844	60.6481	0.0206304	0.297536	0.0693374	0.944721	0.991635	MXAN_3011		SLC13_family_permease	G	METABOLISM	Carbohydrate transport and metabolism
transcript:ABF87348	50.0511	0.0206196	0.290506	0.0709782	0.943415	0.991635	MXAN_6532		PTS_mannose_transporter_subunit_IIA	G	METABOLISM	Carbohydrate transport and metabolism
transcript:ABF87741	170.25	0.0205229	0.238093	0.0861971	0.93131	0.988962	MXAN_2994		DUF1957_domain-containing_protein	G	METABOLISM	Carbohydrate transport and metabolism
transcript:ABF89815	72.466	0.0172761	0.273157	0.0632461	0.949571	0.99271	MXAN_3815		MFS_transporter	G	METABOLISM	Carbohydrate transport and metabolism
transcript:ABF88357	237.678	0.00848651	0.273956	0.0309777	0.975287	0.995464	MXAN_6612		VWA_domain-containing_protein	G	METABOLISM	Carbohydrate transport and metabolism
transcript:ABF88959	16.0773	0.0078494	0.401095	0.0195699	0.984386	0.99632	MXAN_6371	nagB	glucosamine-6-phosphate_deaminase	G	METABOLISM	Carbohydrate transport and metabolism
transcript:ABF90858	32.9186	0.00555899	0.344691	0.0161275	0.987133	0.996707	MXAN_4993		EamA_family_transporter	G	METABOLISM	Carbohydrate transport and metabolism
transcript:ABF89659	3.25663	-0.00196567	0.438471	-0.004483	0.996423	NA	MXAN_7406		glycoside_hydrolase_family_15_protein	G	METABOLISM	Carbohydrate transport and metabolism
transcript:ABF90808	157.444	-0.00258793	0.243845	-0.010613	0.991532	0.998438	MXAN_1066		PTS_fructose_transporter_subunit_IIA	G	METABOLISM	Carbohydrate transport and metabolism
transcript:ABF87790	570.326	-0.0186126	0.260306	-0.0715027	0.942998	0.991635	MXAN_4767	rpiB	ribose_5-phosphate_isomerase_B	G	METABOLISM	Carbohydrate transport and metabolism
transcript:ABF90189	360.996	-0.0224926	0.238395	-0.0943499	0.924831	0.987225	MXAN_5367		glycosyltransferase_family_2_protein	G	METABOLISM	Carbohydrate transport and metabolism
transcript:ABF87706	117.591	-0.0289912	0.41944	-0.0691189	0.944895	0.991635	MXAN_5026		gamma_carboxylase	G	METABOLISM	Carbohydrate transport and metabolism
transcript:ABF92310	34.824	-0.0404757	0.319062	-0.126858	0.899052	0.982889	MXAN_6070		histidine_phosphatase_family_protein	G	METABOLISM	Carbohydrate transport and metabolism
transcript:ABF86560	15.9413	-0.0416589	0.368015	-0.113199	0.909873	0.98409	MXAN_0593		glycosyltransferase	G	METABOLISM	Carbohydrate transport and metabolism
transcript:ABF92575	12.9468	-0.0463202	0.404775	-0.114434	0.908893	0.98409	MXAN_6234		MFS_transporter	G	METABOLISM	Carbohydrate transport and metabolism
transcript:ABF91079	62.4686	-0.0488395	0.288322	-0.169392	0.865488	0.973656	MXAN_2354		MBL_fold_hydrolase	G	METABOLISM	Carbohydrate transport and metabolism
transcript:ABF86760	70.3638	-0.0571154	0.319645	-0.178684	0.858186	0.97183	MXAN_5267		MFS_transporter	G	METABOLISM	Carbohydrate transport and metabolism
transcript:ABF90067	3.98338	-0.0689412	0.44109	-0.156297	0.875799	NA	MXAN_7293		carbohydrate_ABC_transporter_permease	G	METABOLISM	Carbohydrate transport and metabolism
transcript:ABF92855	127.265	-0.0791258	0.297581	-0.265896	0.790319	0.952972	MXAN_0952	pgl	6-phosphogluconolactonase	G	METABOLISM	Carbohydrate transport and metabolism
transcript:ABF88119	160.208	-0.0826269	0.283256	-0.291704	0.770513	0.946507	MXAN_5717		phospho-sugar_mutase	G	METABOLISM	Carbohydrate transport and metabolism
transcript:ABF90341	44.1977	-0.0836208	0.30042	-0.278346	0.780747	0.951085	MXAN_0529		4-alpha-glucanotransferase	G	METABOLISM	Carbohydrate transport and metabolism
transcript:ABF86840	541.002	-0.0870958	0.212833	-0.409222	0.682377	0.916071	MXAN_2663	glp	MFS_transporter	G	METABOLISM	Carbohydrate transport and metabolism
transcript:ABF92026	542.62	-0.101383	0.249996	-0.405537	0.685083	0.917451	MXAN_0951	gnd	phosphogluconate_dehydrogenase_(NADP(+)-dependent,_decarboxylating)	G	METABOLISM	Carbohydrate transport and metabolism
transcript:ABF86884	22.2741	-0.106223	0.384219	-0.276464	0.782192	0.951085	MXAN_0062		cupin_domain-containing_protein	G	METABOLISM	Carbohydrate transport and metabolism
transcript:ABF88282	146.559	-0.106698	0.237052	-0.450104	0.652635	0.904294	MXAN_6878		dihydroneopterin_aldolase	G	METABOLISM	Carbohydrate transport and metabolism
transcript:ABF88147	114.58	-0.115673	0.282838	-0.408974	0.682559	0.916128	MXAN_4123		hypothetical_protein	G	METABOLISM	Carbohydrate transport and metabolism
transcript:ABF92545	968.874	-0.118074	0.205836	-0.57363	0.566218	0.869332	MXAN_3720		sugar_kinase	G	METABOLISM	Carbohydrate transport and metabolism
transcript:ABF86682	105.658	-0.128377	0.27145	-0.472929	0.636264	0.898077	MXAN_6213		delta-60_repeat_domain-containing_protein	G	METABOLISM	Carbohydrate transport and metabolism
transcript:ABF90080	361.484	-0.13285	0.213157	-0.623248	0.533121	0.857398	MXAN_6192		PIG-L_family_deacetylase	G	METABOLISM	Carbohydrate transport and metabolism
transcript:ABF87990	86.6696	-0.141691	0.28509	-0.497004	0.619186	0.89064	MXAN_3683		sugar_phosphotransferase	G	METABOLISM	Carbohydrate transport and metabolism
transcript:ABF86071	6.15403	-0.148163	0.434323	-0.341135	0.733002	NA	MXAN_5489	rpiA	ribose-5-phosphate_isomerase_RpiA	G	METABOLISM	Carbohydrate transport and metabolism
transcript:ABF91465	417.392	-0.149613	0.257274	-0.581533	0.560882	0.867223	MXAN_5380		hypothetical_protein	G	METABOLISM	Carbohydrate transport and metabolism
transcript:ABF89038	142.633	-0.153914	0.269351	-0.571424	0.567712	0.870475	MXAN_4606		DUF4185_domain-containing_protein	G	METABOLISM	Carbohydrate transport and metabolism
transcript:ABF91349	24.9598	-0.15521	0.378285	-0.4103	0.681586	0.91599	MXAN_2212		MFS_transporter	G	METABOLISM	Carbohydrate transport and metabolism
transcript:ABF86958	39.1644	-0.176987	0.309178	-0.572444	0.567021	0.86975	MXAN_6745		PQQ-dependent_sugar_dehydrogenase	G	METABOLISM	Carbohydrate transport and metabolism
transcript:ABF91569	47.0532	-0.177742	0.429053	-0.414265	0.67868	0.915688	MXAN_3641		MFS_transporter	G	METABOLISM	Carbohydrate transport and metabolism
transcript:ABF89694	199.611	-0.178086	0.241539	-0.737297	0.460942	0.816842	MXAN_4736		rRNA_maturation_RNase_YbeY	G	METABOLISM	Carbohydrate transport and metabolism
transcript:ABF90156	146.691	-0.18269	0.258226	-0.707482	0.479267	0.829697	MXAN_7450		glycosyl_hydrolase	G	METABOLISM	Carbohydrate transport and metabolism
transcript:ABF88058	95.6289	-0.191274	0.254814	-0.750643	0.452867	0.81205	MXAN_5370		hypothetical_protein	G	METABOLISM	Carbohydrate transport and metabolism
transcript:ABF86346	277.477	-0.199084	0.235964	-0.843706	0.398833	0.779599	MXAN_1236	gpmI	2,3-bisphosphoglycerate-independent_phosphoglycerate_mutase	G	METABOLISM	Carbohydrate transport and metabolism
transcript:ABF86339	174.247	-0.200704	0.255769	-0.784708	0.432625	0.799984	MXAN_2542		MFS_transporter	G	METABOLISM	Carbohydrate transport and metabolism
transcript:ABF90507	61.0587	-0.207704	0.299153	-0.694308	0.487489	0.831532	MXAN_6303	bglA	beta-glucosidase	G	METABOLISM	Carbohydrate transport and metabolism
transcript:ABF86021	70.0072	-0.207826	0.278594	-0.745982	0.455678	0.81387	MXAN_7448		glycosyl_transferase_family_2	G	METABOLISM	Carbohydrate transport and metabolism
transcript:ABF88774	43.2827	-0.20841	0.296723	-0.702373	0.482447	0.830742	MXAN_1037		glycosyltransferase_family_2_protein	G	METABOLISM	Carbohydrate transport and metabolism
transcript:ABF91582	114.543	-0.211239	0.306118	-0.690057	0.490158	0.832824	MXAN_7495		Bcr/CflA_family_drug_resistance_efflux_transporter	G	METABOLISM	Carbohydrate transport and metabolism
transcript:ABF91935	14.877	-0.219926	0.409519	-0.537035	0.591243	0.877762	MXAN_5357		MFS_transporter	G	METABOLISM	Carbohydrate transport and metabolism
transcript:ABF89333	13.1227	-0.227915	0.408041	-0.558558	0.576464	0.873948	MXAN_5956		MIP_family_channel_protein	G	METABOLISM	Carbohydrate transport and metabolism
transcript:ABF86404	214.283	-0.233911	0.249182	-0.938715	0.347877	0.754237	MXAN_4455	glpX	fructose-bisphosphatase_class_II	G	METABOLISM	Carbohydrate transport and metabolism
transcript:ABF90656	750.104	-0.233981	0.217594	-1.07531	0.282236	0.705622	MXAN_5488		DUF1592_domain-containing_protein	G	METABOLISM	Carbohydrate transport and metabolism
transcript:ABF88156	276.837	-0.244675	0.287296	-0.851647	0.39441	0.776979	MXAN_6534		PTS_mannose/fructose/sorbose_transporter_subunit_IIB	G	METABOLISM	Carbohydrate transport and metabolism
transcript:ABF89895	179.666	-0.248994	0.264048	-0.942988	0.345687	0.753097	MXAN_6463	malQ	4-alpha-glucanotransferase	G	METABOLISM	Carbohydrate transport and metabolism
transcript:ABF91343	20.7787	-0.25013	0.354281	-0.706021	0.480175	0.830498	MXAN_5379		ABC_transporter	G	METABOLISM	Carbohydrate transport and metabolism
transcript:ABF88472	220.099	-0.26111	0.22481	-1.16147	0.24545	0.669428	MXAN_1394		metal-dependent_hydrolase	G	METABOLISM	Carbohydrate transport and metabolism
transcript:ABF92763	248.686	-0.26621	0.216273	-1.2309	0.218361	0.64255	MXAN_3682	glgB	glycogen-branching_enzyme	G	METABOLISM	Carbohydrate transport and metabolism
transcript:ABF91150	32.819	-0.267246	0.353115	-0.756824	0.449156	0.810934	MXAN_1914	suhB	inositol_monophosphatase	G	METABOLISM	Carbohydrate transport and metabolism
transcript:ABF87478	15.2589	-0.269042	0.424506	-0.633775	0.526227	0.853963	MXAN_0616	idnK	adenylyl-sulfate_kinase	G	METABOLISM	Carbohydrate transport and metabolism
transcript:ABF91735	136.492	-0.270028	0.347861	-0.776252	0.4376	0.803001	MXAN_3685		alpha-1,4-glucan--maltose-1-phosphate_maltosyltransferase	G	METABOLISM	Carbohydrate transport and metabolism
transcript:ABF91684	40.5182	-0.278779	0.302348	-0.922045	0.356505	0.760601	MXAN_2697		HAD_family_phosphatase	G	METABOLISM	Carbohydrate transport and metabolism
transcript:ABF90679	391.476	-0.286189	0.21961	-1.30317	0.192516	0.615725	MXAN_4619		glycosyl_transferase_family_2	G	METABOLISM	Carbohydrate transport and metabolism
transcript:ABF91375	31.1997	-0.290017	0.317577	-0.913219	0.361127	0.762949	MXAN_1026		glycosyl_transferase_family_1	G	METABOLISM	Carbohydrate transport and metabolism
transcript:ABF86222	100.536	-0.291527	0.348832	-0.835723	0.403311	0.782756	MXAN_6548		hypothetical_protein	G	METABOLISM	Carbohydrate transport and metabolism
transcript:ABF86431	343.81	-0.297395	0.244919	-1.21426	0.224648	0.649603	MXAN_1534	glgX	glycogen_debranching_enzyme_GlgX	G	METABOLISM	Carbohydrate transport and metabolism
transcript:ABF91437	352.226	-0.298146	0.241246	-1.23586	0.21651	0.640884	MXAN_6530	ptsI	phosphoenolpyruvate--protein_phosphotransferase	G	METABOLISM	Carbohydrate transport and metabolism
transcript:ABF90842	180.058	-0.305497	0.365149	-0.836636	0.402797	0.78223	MXAN_5247		glycosyl_hydrolase	G	METABOLISM	Carbohydrate transport and metabolism
transcript:ABF87952	208.574	-0.316988	0.34667	-0.91438	0.360517	0.76289	MXAN_6297	rpe	ribulose-phosphate_3-epimerase	G	METABOLISM	Carbohydrate transport and metabolism
transcript:ABF91630	51.4109	-0.319988	0.336506	-0.950913	0.341648	0.748797	MXAN_2873		gluconolaconase	G	METABOLISM	Carbohydrate transport and metabolism
transcript:ABF90661	22.4585	-0.320988	0.370943	-0.865329	0.386858	0.776854	MXAN_1557		MFS_transporter	G	METABOLISM	Carbohydrate transport and metabolism
transcript:ABF87778	143.668	-0.322649	0.227765	-1.41659	0.156603	0.558029	MXAN_6373	pfkA	6-phosphofructokinase	G	METABOLISM	Carbohydrate transport and metabolism
transcript:ABF86285	37.2316	-0.325202	0.310271	-1.04812	0.294583	0.713127	MXAN_1945		polysaccharide_deacetylase	G	METABOLISM	Carbohydrate transport and metabolism
transcript:ABF93028	539.811	-0.327163	0.219289	-1.49192	0.135719	0.5304	MXAN_4817		glycoside_hydrolase_family_16_protein	G	METABOLISM	Carbohydrate transport and metabolism
transcript:ABF89567	444.217	-0.327761	0.227913	-1.4381	0.150406	0.54971	MXAN_4016	pfkA	ATP-dependent_6-phosphofructokinase	G	METABOLISM	Carbohydrate transport and metabolism
transcript:ABF89435	86.5992	-0.329616	0.260627	-1.2647	0.205979	0.630147	MXAN_3444		tetracycline_resistance_MFS_efflux_pump	G	METABOLISM	Carbohydrate transport and metabolism
transcript:ABF86011	26.5813	-0.331595	0.365293	-0.907752	0.364009	0.765001	MXAN_0965		hypothetical_protein	G	METABOLISM	Carbohydrate transport and metabolism
transcript:ABF89473	236.631	-0.336364	0.243115	-1.38356	0.166493	0.575621	MXAN_1296	glgA	glycogen_synthase	G	METABOLISM	Carbohydrate transport and metabolism
transcript:ABF88259	384.98	-0.346758	0.301618	-1.14966	0.250284	0.673738	MXAN_4836		MFS_transporter	G	METABOLISM	Carbohydrate transport and metabolism
transcript:ABF87182	97.8966	-0.353324	0.260942	-1.35403	0.175726	0.589558	MXAN_3514	pyk	pyruvate_kinase	G	METABOLISM	Carbohydrate transport and metabolism
transcript:ABF92761	76.7768	-0.370269	0.29456	-1.25702	0.208745	0.632111	MXAN_2372	pfkB	phosphofructokinase	G	METABOLISM	Carbohydrate transport and metabolism
transcript:ABF90730	133.872	-0.372035	0.23223	-1.60201	0.109153	0.481994	MXAN_1192	otsAB	bifunctional_alpha,alpha-trehalose-phosphate_synthase_(UDP-forming)/trehalose-phosphatase	G	METABOLISM	Carbohydrate transport and metabolism
transcript:ABF87438	36.3265	-0.374066	0.305208	-1.22561	0.220345	0.644056	MXAN_4266		zinc-binding_dehydrogenase	G	METABOLISM	Carbohydrate transport and metabolism
transcript:ABF87694	96.2298	-0.383559	0.248325	-1.54459	0.122447	0.505661	MXAN_1036		glycosyltransferase_family_2_protein	G	METABOLISM	Carbohydrate transport and metabolism
transcript:ABF88967	64.8622	-0.384503	0.302483	-1.27116	0.203672	0.630147	MXAN_6236		polysaccharide-degrading_enzyme	G	METABOLISM	Carbohydrate transport and metabolism
transcript:ABF90797	810.373	-0.385681	0.226807	-1.70048	0.0890404	0.445678	MXAN_7358	tkt	transketolase	G	METABOLISM	Carbohydrate transport and metabolism
transcript:ABF87616	3.41201	-0.39247	0.440538	-0.890886	0.37299	NA	MXAN_4014		exo-alpha-sialidase	G	METABOLISM	Carbohydrate transport and metabolism
transcript:ABF90989	63.694	-0.400298	0.337965	-1.18443	0.236241	0.661919	MXAN_7140		glycosyl_hydrolase	G	METABOLISM	Carbohydrate transport and metabolism
transcript:ABF89384	650.42	-0.41307	0.224986	-1.83598	0.0663602	0.387588	MXAN_6499	algC	phosphomannomutase/phosphoglucomutase	G	METABOLISM	Carbohydrate transport and metabolism
transcript:ABF89849	83.4485	-0.414382	0.285901	-1.44939	0.147228	0.546443	MXAN_0618		dihydroxyacetone_kinase_subunit_DhaK	G	METABOLISM	Carbohydrate transport and metabolism
transcript:ABF91687	678.573	-0.419982	0.313348	-1.3403	0.180147	0.597938	MXAN_1524	glgC	glucose-1-phosphate_adenylyltransferase	G	METABOLISM	Carbohydrate transport and metabolism
transcript:ABF90472	184.08	-0.429762	0.258029	-1.66556	0.0958017	0.458534	MXAN_6283		hypothetical_protein	G	METABOLISM	Carbohydrate transport and metabolism
transcript:ABF91196	1113.28	-0.439638	0.198158	-2.21863	0.0265121	0.256953	MXAN_5831	glgP	glycogen/starch/alpha-glucan_phosphorylase	G	METABOLISM	Carbohydrate transport and metabolism
transcript:ABF86528	42.8339	-0.448511	0.33053	-1.35694	0.174799	0.589126	MXAN_6194		bacillithiol_biosynthesis_deacetylase_BshB1	G	METABOLISM	Carbohydrate transport and metabolism
transcript:ABF86831	84.6238	-0.469481	0.351906	-1.33411	0.182168	0.600395	MXAN_4523		hypothetical_protein	G	METABOLISM	Carbohydrate transport and metabolism
transcript:ABF88404	101.718	-0.472947	0.301955	-1.56628	0.117282	0.494753	MXAN_6621		beta-N-acetylhexosaminidase	G	METABOLISM	Carbohydrate transport and metabolism
transcript:ABF88094	76.1827	-0.477002	0.295965	-1.61168	0.107031	0.478706	MXAN_0200		EamA_family_transporter	G	METABOLISM	Carbohydrate transport and metabolism
transcript:ABF92518	12.0137	-0.481061	0.407366	-1.18091	0.23764	0.662444	MXAN_1712		MBL_fold_metallo-hydrolase	G	METABOLISM	Carbohydrate transport and metabolism
transcript:ABF90128	584.366	-0.482983	0.201592	-2.39585	0.0165821	0.199289	MXAN_7323		NAD(P)-dependent_alcohol_dehydrogenase	G	METABOLISM	Carbohydrate transport and metabolism
transcript:ABF88322	184.976	-0.490577	0.253023	-1.93887	0.0525175	0.349946	MXAN_6823		hypothetical_protein	G	METABOLISM	Carbohydrate transport and metabolism
transcript:ABF88545	20.187	-0.494063	0.378788	-1.30432	0.192123	0.61547	MXAN_6558		hypothetical_protein	G	METABOLISM	Carbohydrate transport and metabolism
transcript:ABF86594	73.6521	-0.511988	0.33047	-1.54927	0.121316	0.504163	MXAN_2866		hypothetical_protein	G	METABOLISM	Carbohydrate transport and metabolism
transcript:ABF87879	131.466	-0.52566	0.272451	-1.92937	0.0536845	0.353338	MXAN_6825		DUF2804_domain-containing_protein	G	METABOLISM	Carbohydrate transport and metabolism
transcript:ABF92950	99.5178	-0.530094	0.335144	-1.58169	0.11372	0.492401	MXAN_3880		MFS_transporter	G	METABOLISM	Carbohydrate transport and metabolism
transcript:ABF88853	138.842	-0.535608	0.275578	-1.94358	0.0519459	0.348128	MXAN_3684	treS	maltose_alpha-D-glucosyltransferase	G	METABOLISM	Carbohydrate transport and metabolism
transcript:ABF91466	878.334	-0.539004	0.353768	-1.52361	0.127606	0.51561	MXAN_4237		sodium:sulfate_symporter	G	METABOLISM	Carbohydrate transport and metabolism
transcript:ABF91802	576.783	-0.541715	0.246792	-2.19503	0.0281617	0.263619	MXAN_6299	pyk	pyruvate_kinase	G	METABOLISM	Carbohydrate transport and metabolism
transcript:ABF91482	147.954	-0.547488	0.275243	-1.98911	0.0466894	0.331561	MXAN_2879		xylulose_kinase	G	METABOLISM	Carbohydrate transport and metabolism
transcript:ABF92132	895.889	-0.579936	0.348931	-1.66203	0.0965058	0.459951	MXAN_3488		MBL_fold_metallo-hydrolase	G	METABOLISM	Carbohydrate transport and metabolism
transcript:ABF86750	43.493	-0.598341	0.30517	-1.96068	0.0499164	0.343345	MXAN_6841		MFS_transporter	G	METABOLISM	Carbohydrate transport and metabolism
transcript:ABF87230	728.075	-0.601532	0.187936	-3.20073	0.00137078	0.0500682	MXAN_5360		DUF3459_domain-containing_protein	G	METABOLISM	Carbohydrate transport and metabolism
transcript:ABF89603	66.8395	-0.617184	0.296555	-2.08118	0.0374175	0.302409	MXAN_4605		MFS_transporter	G	METABOLISM	Carbohydrate transport and metabolism
transcript:ABF88984	1102.21	-0.632534	0.203144	-3.11372	0.00184743	0.0569148	MXAN_7113		hypothetical_protein	G	METABOLISM	Carbohydrate transport and metabolism
transcript:ABF90910	28.3161	-0.632939	0.359494	-1.76064	0.0782999	0.41909	MXAN_3259		polysaccharide_deacetylase	G	METABOLISM	Carbohydrate transport and metabolism
transcript:ABF87505	261.798	-0.644761	0.285245	-2.26038	0.0237978	0.24211	MXAN_4888	pgm	alpha-D-glucose_phosphate-specific_phosphoglucomutase	G	METABOLISM	Carbohydrate transport and metabolism
transcript:ABF90188	331.489	-0.677289	0.226212	-2.99404	0.00275306	0.0731037	MXAN_0953	zwf	glucose-6-phosphate_dehydrogenase	G	METABOLISM	Carbohydrate transport and metabolism
transcript:ABF87726	48.7674	-0.68501	0.296728	-2.30855	0.0209688	0.22594	MXAN_6384	fucA	fuculose_phosphate_aldolase	G	METABOLISM	Carbohydrate transport and metabolism
transcript:ABF90529	97.7242	-0.716923	0.253054	-2.83309	0.00461009	0.100697	MXAN_3656		DUF4082_domain-containing_protein	G	METABOLISM	Carbohydrate transport and metabolism
transcript:ABF92893	44.1086	-0.746783	0.369377	-2.02174	0.0432033	0.320702	MXAN_4418		hypothetical_protein	G	METABOLISM	Carbohydrate transport and metabolism
transcript:ABF92864	9.70525	-0.793497	0.433264	-1.83144	0.0670349	0.388727	MXAN_1576		MFS_transporter	G	METABOLISM	Carbohydrate transport and metabolism
transcript:ABF91221	512.569	-0.821251	0.438053	-1.87478	0.0608235	0.373711	MXAN_7409		DUF3817_domain-containing_protein	G	METABOLISM	Carbohydrate transport and metabolism
transcript:ABF87893	21.0653	-0.845733	0.365212	-2.31573	0.020573	0.224626	MXAN_6550		glycoside_hydrolase_family_16_protein	G	METABOLISM	Carbohydrate transport and metabolism
transcript:ABF90077	665.45	-0.881607	0.314483	-2.80335	0.00505743	0.10671	MXAN_2217		EamA/RhaT_family_transporter	G	METABOLISM	Carbohydrate transport and metabolism
transcript:ABF87451	61.6334	-0.882963	0.347999	-2.53725	0.0111726	0.161131	MXAN_6732		aldolase	G	METABOLISM	Carbohydrate transport and metabolism
transcript:ABF86097	2204.16	-0.915849	0.421758	-2.1715	0.0298931	0.271019	MXAN_6225		hypothetical_protein	G	METABOLISM	Carbohydrate transport and metabolism
transcript:ABF86052	40.6723	-0.997028	0.371748	-2.682	0.00731827	0.127719	MXAN_6556		hypothetical_protein	G	METABOLISM	Carbohydrate transport and metabolism
transcript:ABF87636	672.856	-1.0309	0.300876	-3.42632	0.000611829	0.0291206	MXAN_2188		glucose_dehydrogenase	G	METABOLISM	Carbohydrate transport and metabolism
transcript:ABF87202	10.577	-1.05268	0.437416	-2.4066	0.0161018	0.195667	MXAN_6555		beta-glucosidase	G	METABOLISM	Carbohydrate transport and metabolism
transcript:ABF91186	466.235	-1.14447	0.357527	-3.20107	0.00136916	0.0500682	MXAN_4837	celA	endoglucanase	G	METABOLISM	Carbohydrate transport and metabolism
transcript:ABF92684	68.6833	-1.44296	0.421418	-3.42405	0.000616955	0.0291256	MXAN_1287		MBL_fold_metallo-hydrolase	G	METABOLISM	Carbohydrate transport and metabolism
transcript:ABF89350	317.687	1.10071	0.371156	2.96564	0.00302056	0.077729	MXAN_3931		class_I_SAM-dependent_methyltransferase	H	METABOLISM	Coenzyme transport and metabolism
transcript:ABF90561	504.411	0.988834	0.358226	2.76036	0.00577369	0.116922	MXAN_3937		LLM_class_flavin-dependent_oxidoreductase	H	METABOLISM	Coenzyme transport and metabolism
transcript:ABF92325	520.74	0.89102	0.21678	4.11025	3.95224e-05	0.00413851	MXAN_6868		6-carboxytetrahydropterin_synthase_QueD	H	METABOLISM	Coenzyme transport and metabolism
transcript:ABF87382	69.4855	0.867873	0.323324	2.68422	0.00726997	0.127719	MXAN_7320		PheA/TfdB_family_FAD-binding_monooxygenase	H	METABOLISM	Coenzyme transport and metabolism
transcript:ABF89879	159.269	0.851568	0.343942	2.4759	0.0132899	0.177749	MXAN_0841		glycine_acetyltransferase	H	METABOLISM	Coenzyme transport and metabolism
transcript:ABF89231	12.0708	0.714235	0.398021	1.79447	0.0727386	0.405877	MXAN_7035		purine_catabolism_protein_PucB	H	METABOLISM	Coenzyme transport and metabolism
transcript:ABF89403	62.2869	0.713569	0.297444	2.399	0.0164397	0.19794	MXAN_6806		alpha/beta_hydrolase	H	METABOLISM	Coenzyme transport and metabolism
transcript:ABF89610	1304.75	0.705733	0.286754	2.46111	0.0138509	0.17998	MXAN_2978		5-formyltetrahydrofolate_cyclo-ligase	H	METABOLISM	Coenzyme transport and metabolism
transcript:ABF91816	358.167	0.702471	0.27641	2.54141	0.0110407	0.161131	MXAN_6356	serA	phosphoglycerate_dehydrogenase	H	METABOLISM	Coenzyme transport and metabolism
transcript:ABF85844	5.33706	0.694762	0.44115	1.57489	0.115282	NA	MXAN_2904		thiazole_biosynthesis_protein_ThiF	H	METABOLISM	Coenzyme transport and metabolism
transcript:ABF86527	157.04	0.626836	0.302388	2.07296	0.0381764	0.305877	MXAN_1250		dihydrofolate_reductase	H	METABOLISM	Coenzyme transport and metabolism
transcript:ABF90011	59.1543	0.593619	0.304369	1.95033	0.0511371	0.345584	MXAN_6265		FAD-dependent_oxidoreductase	H	METABOLISM	Coenzyme transport and metabolism
transcript:ABF88982	43.1772	0.565266	0.290088	1.9486	0.0513427	0.345881	MXAN_2741		hypothetical_protein	H	METABOLISM	Coenzyme transport and metabolism
transcript:ABF88666	338.552	0.560927	0.281834	1.99027	0.0465611	0.331166	MXAN_0395	hemL	glutamate-1-semialdehyde_2,1-aminomutase	H	METABOLISM	Coenzyme transport and metabolism
transcript:ABF88102	1103.51	0.488703	0.352346	1.387	0.165443	0.574107	MXAN_3932		KR_domain-containing_protein	H	METABOLISM	Coenzyme transport and metabolism
transcript:ABF88450	167.636	0.487756	0.250619	1.94621	0.0516301	0.346785	MXAN_4395	coaBC	bifunctional_phosphopantothenoylcysteine_decarboxylase/phosphopantothenate--cysteine_ligase_CoaBC	H	METABOLISM	Coenzyme transport and metabolism
transcript:ABF89632	110.014	0.485809	0.327502	1.48338	0.137973	0.534464	MXAN_0123		DUF1688_domain-containing_protein	H	METABOLISM	Coenzyme transport and metabolism
transcript:ABF90028	25.9844	0.473794	0.339273	1.3965	0.162564	0.5688	MXAN_1495		hypothetical_protein	H	METABOLISM	Coenzyme transport and metabolism
transcript:ABF90715	19.1731	0.4564	0.354176	1.28863	0.197528	0.624364	MXAN_7315		alpha/beta_hydrolase	H	METABOLISM	Coenzyme transport and metabolism
transcript:ABF90503	15.4979	0.453503	0.422687	1.07291	0.283314	0.705622	MXAN_2238		hydrolase	H	METABOLISM	Coenzyme transport and metabolism
transcript:ABF87430	4.90285	0.430404	0.44247	0.972731	0.330687	NA	MXAN_1247		iron-containing_redox_enzyme_family_protein	H	METABOLISM	Coenzyme transport and metabolism
transcript:ABF90351	7.89706	0.429196	0.441339	0.972485	0.330809	0.74079	MXAN_0302		radical_SAM_protein	H	METABOLISM	Coenzyme transport and metabolism
transcript:ABF87044	427.125	0.423697	0.237688	1.78257	0.0746556	0.410637	MXAN_0318		adenosylmethionine--8-amino-7-oxononanoate_transaminase	H	METABOLISM	Coenzyme transport and metabolism
transcript:ABF91632	355.282	0.400081	0.223048	1.7937	0.0728615	0.406217	MXAN_1970		methyltransferase_domain-containing_protein	H	METABOLISM	Coenzyme transport and metabolism
transcript:ABF87253	26.5027	0.39897	0.34512	1.15603	0.247667	0.671568	MXAN_1143		radical_SAM_protein	H	METABOLISM	Coenzyme transport and metabolism
transcript:ABF92007	71.495	0.395981	0.297809	1.32965	0.183635	0.601885	MXAN_4369		class_I_SAM-dependent_methyltransferase	H	METABOLISM	Coenzyme transport and metabolism
transcript:ABF89027	126.179	0.3788	0.297585	1.27292	0.203048	0.630147	MXAN_0824		alpha/beta_hydrolase	H	METABOLISM	Coenzyme transport and metabolism
transcript:ABF86005	3.01304	0.375621	0.439005	0.855618	0.392209	NA	MXAN_1499		thiazole_biosynthesis_protein_ThiF	H	METABOLISM	Coenzyme transport and metabolism
transcript:ABF86702	83.5985	0.364562	0.420972	0.866	0.38649	0.776854	MXAN_3632		LLM_class_flavin-dependent_oxidoreductase	H	METABOLISM	Coenzyme transport and metabolism
transcript:ABF92530	385.44	0.359532	0.201255	1.78645	0.0740272	0.409535	MXAN_6579		TonB-dependent_receptor	H	METABOLISM	Coenzyme transport and metabolism
transcript:ABF89544	89.1773	0.356402	0.341762	1.04284	0.297024	0.713946	MXAN_7189		nicotinamidase	H	METABOLISM	Coenzyme transport and metabolism
transcript:ABF93079	101.735	0.356122	0.325266	1.09486	0.273576	0.696725	MXAN_3398		FAD-dependent_oxidoreductase	H	METABOLISM	Coenzyme transport and metabolism
transcript:ABF89178	13.1227	0.34672	0.43321	0.800351	0.423507	0.795652	MXAN_5085		phosphomethylpyrimidine_kinase	H	METABOLISM	Coenzyme transport and metabolism
transcript:ABF85896	3.79301	0.345815	0.44163	0.783043	0.433602	NA	MXAN_7080		class_I_SAM-dependent_methyltransferase	H	METABOLISM	Coenzyme transport and metabolism
transcript:ABF90252	43.0311	0.326643	0.317769	1.02792	0.303985	0.717084	MXAN_1766		deaminase_reductase	H	METABOLISM	Coenzyme transport and metabolism
transcript:ABF88857	59.4746	0.32213	0.284939	1.13052	0.258256	0.680626	MXAN_2547		hypothetical_protein	H	METABOLISM	Coenzyme transport and metabolism
transcript:ABF90277	102.351	0.318702	0.365097	0.872926	0.382704	0.775631	MXAN_4511		deaminase_reductase	H	METABOLISM	Coenzyme transport and metabolism
transcript:ABF89560	6.35368	0.313294	0.431536	0.725996	0.467841	NA	MXAN_6110		nucleotidyltransferase_family_protein	H	METABOLISM	Coenzyme transport and metabolism
transcript:ABF91682	8.23092	0.298534	0.435519	0.685466	0.49305	0.833158	MXAN_2237		nicotinamidase	H	METABOLISM	Coenzyme transport and metabolism
transcript:ABF86499	38.2267	0.294701	0.370888	0.794582	0.426857	0.797896	MXAN_7166		nicotinate_phosphoribosyltransferase	H	METABOLISM	Coenzyme transport and metabolism
transcript:ABF91378	52.3816	0.289171	0.324142	0.892111	0.372333	0.769524	MXAN_6060		FAD-dependent_oxidoreductase	H	METABOLISM	Coenzyme transport and metabolism
transcript:ABF87108	177.738	0.273922	0.22235	1.23194	0.217971	0.64255	MXAN_4763	ribE	riboflavin_synthase	H	METABOLISM	Coenzyme transport and metabolism
transcript:ABF88066	47.2254	0.268951	0.311714	0.862816	0.388239	0.776854	MXAN_0894		farnesyltranstransferase	H	METABOLISM	Coenzyme transport and metabolism
transcript:ABF90014	156.875	0.263429	0.242459	1.08649	0.277262	0.700575	MXAN_5941		ATP:cob(I)alamin_adenosyltransferase	H	METABOLISM	Coenzyme transport and metabolism
transcript:ABF87165	89.3428	0.262684	0.263685	0.996206	0.31915	0.731492	MXAN_1295	pdxH	pyridoxine/pyridoxamine_5'-phosphate_oxidase	H	METABOLISM	Coenzyme transport and metabolism
transcript:ABF86667	102.391	0.25955	0.296359	0.875795	0.381141	0.774836	MXAN_2564	moaDE	molybdopterin_converting_factor_subunit_1	H	METABOLISM	Coenzyme transport and metabolism
transcript:ABF90976	176.941	0.255539	0.275563	0.927335	0.353753	0.759448	MXAN_5925	folK	2-amino-4-hydroxy-6-hydroxymethyldihydropteridine_diphosphokinase	H	METABOLISM	Coenzyme transport and metabolism
transcript:ABF92434	253.73	0.248624	0.335999	0.739955	0.459327	0.815946	MXAN_2571		aminotransferase_class_II	H	METABOLISM	Coenzyme transport and metabolism
transcript:ABF91280	278.212	0.24239	0.282517	0.857967	0.390911	0.776854	MXAN_4145		radical_SAM_protein	H	METABOLISM	Coenzyme transport and metabolism
transcript:ABF88204	81.6715	0.239192	0.254183	0.941022	0.346694	0.754062	MXAN_5087	thiE	thiamine_phosphate_synthase	H	METABOLISM	Coenzyme transport and metabolism
transcript:ABF87861	68.4831	0.235564	0.323414	0.728366	0.466389	0.821817	MXAN_2886		HAD_family_hydrolase	H	METABOLISM	Coenzyme transport and metabolism
transcript:ABF92347	250.762	0.226396	0.227731	0.99414	0.320155	0.732516	MXAN_3269	thiS	thiamine_biosynthesis_protein_ThiS	H	METABOLISM	Coenzyme transport and metabolism
transcript:ABF91756	69.9667	0.208123	0.305447	0.681372	0.495636	0.834923	MXAN_0467	pdxA	4-hydroxythreonine-4-phosphate_dehydrogenase_PdxA	H	METABOLISM	Coenzyme transport and metabolism
transcript:ABF92602	17.4647	0.206337	0.384476	0.536669	0.591496	0.877762	MXAN_4353	folP	dihydropteroate_synthase	H	METABOLISM	Coenzyme transport and metabolism
transcript:ABF88676	116.989	0.201964	0.247665	0.815471	0.414803	0.789882	MXAN_1594		PheA/TfdB_family_FAD-binding_monooxygenase	H	METABOLISM	Coenzyme transport and metabolism
transcript:ABF87234	67.8572	0.192628	0.288028	0.668781	0.503635	0.839886	MXAN_0433		class_I_SAM-dependent_methyltransferase	H	METABOLISM	Coenzyme transport and metabolism
transcript:ABF90524	11.2106	0.188091	0.424765	0.442811	0.657902	0.907156	MXAN_2338	cobA	uroporphyrinogen-III_C-methyltransferase	H	METABOLISM	Coenzyme transport and metabolism
transcript:ABF89950	7.11776	0.185836	0.434501	0.427699	0.66887	0.910229	MXAN_1459		antibiotic_biosynthesis_monooxygenase	H	METABOLISM	Coenzyme transport and metabolism
transcript:ABF87762	30.7749	0.185813	0.376703	0.493262	0.621827	0.892678	MXAN_0204		class_I_SAM-dependent_methyltransferase	H	METABOLISM	Coenzyme transport and metabolism
transcript:ABF86660	671.192	0.174782	0.300048	0.582513	0.560221	0.867223	MXAN_4235	thiC	phosphomethylpyrimidine_synthase	H	METABOLISM	Coenzyme transport and metabolism
transcript:ABF90643	223.776	0.171656	0.348773	0.492171	0.622599	0.892991	MXAN_1801		deaminase_reductase	H	METABOLISM	Coenzyme transport and metabolism
transcript:ABF91377	648.495	0.169718	0.276128	0.614634	0.538796	0.859821	MXAN_3268	thiG	thiazole_synthase	H	METABOLISM	Coenzyme transport and metabolism
transcript:ABF89221	1624.39	0.166299	0.302496	0.549756	0.582487	0.874633	MXAN_4302		FAD-binding_protein	H	METABOLISM	Coenzyme transport and metabolism
transcript:ABF92067	136.699	0.159027	0.251506	0.632301	0.527191	0.854429	MXAN_1293	hemG	protoporphyrinogen_oxidase	H	METABOLISM	Coenzyme transport and metabolism
transcript:ABF86825	155.996	0.150573	0.258441	0.582619	0.56015	0.867223	MXAN_5681		class_I_SAM-dependent_methyltransferase	H	METABOLISM	Coenzyme transport and metabolism
transcript:ABF90570	412.35	0.139392	0.211624	0.658679	0.510102	0.84357	MXAN_4351	pdxJ	pyridoxine_5'-phosphate_synthase	H	METABOLISM	Coenzyme transport and metabolism
transcript:ABF92917	1.71864	0.133985	0.406103	0.329928	0.741454	NA	MXAN_4991		alpha/beta_hydrolase	H	METABOLISM	Coenzyme transport and metabolism
transcript:ABF89276	469.911	0.133265	0.238454	0.558872	0.576249	0.873948	MXAN_0602		cytochrome_oxidase_assembly_protein	H	METABOLISM	Coenzyme transport and metabolism
transcript:ABF88849	1037.65	0.130471	0.23363	0.558452	0.576536	0.873948	MXAN_2603	nadA	quinolinate_synthase_NadA	H	METABOLISM	Coenzyme transport and metabolism
transcript:ABF93009	634.459	0.117644	0.23111	0.509041	0.610723	0.888256	MXAN_6762	hemF	oxygen-dependent_coproporphyrinogen_oxidase	H	METABOLISM	Coenzyme transport and metabolism
transcript:ABF90954	129.115	0.113857	0.261576	0.435274	0.663364	0.909261	MXAN_2759	moaB	molybdenum_cofactor_biosynthesis_protein	H	METABOLISM	Coenzyme transport and metabolism
transcript:ABF92136	340.076	0.0935104	0.229729	0.407047	0.683973	0.916605	MXAN_5575		nicotinate_phosphoribosyltransferase	H	METABOLISM	Coenzyme transport and metabolism
transcript:ABF90127	1554.04	0.0896864	0.232358	0.385983	0.699509	0.923949	MXAN_4100	hemB	porphobilinogen_synthase	H	METABOLISM	Coenzyme transport and metabolism
transcript:ABF92345	341.094	0.0869124	0.207876	0.418096	0.675877	0.914538	MXAN_2325	coaA	type_I_pantothenate_kinase	H	METABOLISM	Coenzyme transport and metabolism
transcript:ABF91075	2.61971	0.0815805	0.429272	0.190044	0.849275	NA	MXAN_0408		class_I_SAM-dependent_methyltransferase	H	METABOLISM	Coenzyme transport and metabolism
transcript:ABF86189	143.067	0.0722655	0.398673	0.181265	0.856159	0.97183	MXAN_5109		hypothetical_protein	H	METABOLISM	Coenzyme transport and metabolism
transcript:ABF91241	46.6528	0.0625648	0.338089	0.185054	0.853187	0.971475	MXAN_2947		hydrolase	H	METABOLISM	Coenzyme transport and metabolism
transcript:ABF87889	158.428	0.0587354	0.249389	0.235517	0.813807	0.95738	MXAN_1438		cinA-like_protein	H	METABOLISM	Coenzyme transport and metabolism
transcript:ABF85913	1585.36	0.0530906	0.250064	0.212308	0.831867	0.963908	MXAN_2055	panB	3-methyl-2-oxobutanoate_hydroxymethyltransferase	H	METABOLISM	Coenzyme transport and metabolism
transcript:ABF91998	57.227	0.0484569	0.312579	0.155023	0.876803	0.975997	MXAN_1184		FAD-dependent_oxidoreductase	H	METABOLISM	Coenzyme transport and metabolism
transcript:ABF92656	388.044	0.0473757	0.24618	0.192443	0.847395	0.970514	MXAN_3385	coaD	pantetheine-phosphate_adenylyltransferase	H	METABOLISM	Coenzyme transport and metabolism
transcript:ABF89775	290.082	0.047135	0.215295	0.218932	0.826703	0.960899	MXAN_5373	hemE	uroporphyrinogen_decarboxylase	H	METABOLISM	Coenzyme transport and metabolism
transcript:ABF89894	56.8155	0.045816	0.277232	0.165262	0.868738	0.974585	MXAN_2243		class_I_SAM-dependent_methyltransferase	H	METABOLISM	Coenzyme transport and metabolism
transcript:ABF87740	73.8716	0.0449906	0.278665	0.161451	0.871738	0.975997	MXAN_0877		HAD_family_phosphatase	H	METABOLISM	Coenzyme transport and metabolism
transcript:ABF87831	165.986	0.0336277	0.218632	0.153809	0.87776	0.975997	MXAN_3032	folD	bifunctional_methylenetetrahydrofolate_dehydrogenase/methenyltetrahydrofolate_cyclohydrolase	H	METABOLISM	Coenzyme transport and metabolism
transcript:ABF90170	120.226	0.0324539	0.257409	0.126079	0.899669	0.982955	MXAN_4643	dxs	1-deoxy-D-xylulose-5-phosphate_synthase	H	METABOLISM	Coenzyme transport and metabolism
transcript:ABF87862	80.7247	0.026556	0.26005	0.102119	0.918662	0.985957	MXAN_5574		nicotinamidase	H	METABOLISM	Coenzyme transport and metabolism
transcript:ABF91412	251.386	0.0259348	0.261679	0.0991092	0.921052	0.985961	MXAN_3899		AarF/ABC1/UbiB_kinase_family_protein	H	METABOLISM	Coenzyme transport and metabolism
transcript:ABF87944	123.381	0.017809	0.265477	0.067083	0.946516	0.991782	MXAN_2588		molybdopterin-synthase_adenylyltransferase_MoeB	H	METABOLISM	Coenzyme transport and metabolism
transcript:ABF88017	369.183	0.0143179	0.210791	0.0679248	0.945846	0.991635	MXAN_2705	folC	bifunctional_folylpolyglutamate_synthase/dihydrofolate_synthase	H	METABOLISM	Coenzyme transport and metabolism
transcript:ABF86288	144.337	0.00638504	0.279528	0.0228422	0.981776	0.995759	MXAN_4764	ribD	bifunctional_diaminohydroxyphosphoribosylaminopyrimidine_deaminase/5-amino-6-(5-phosphoribosylamino)uracil_reductase_RibD	H	METABOLISM	Coenzyme transport and metabolism
transcript:ABF89601	213.465	0.00431173	0.273925	0.0157406	0.987441	0.996707	MXAN_2657	hemD	uroporphyrinogen-III_synthase	H	METABOLISM	Coenzyme transport and metabolism
transcript:ABF92242	173.392	0.00183331	0.370197	0.00495225	0.996049	0.998689	MXAN_4402		hybrid_non-ribosomal_peptide_synthetase/type_I_polyketide_synthase	H	METABOLISM	Coenzyme transport and metabolism
transcript:ABF87981	174.632	-0.00604369	0.23056	-0.0262131	0.979087	0.995759	MXAN_4212	moeA	molybdopterin_molybdenumtransferase_MoeA	H	METABOLISM	Coenzyme transport and metabolism
transcript:ABF93133	35.4629	-0.0140816	0.304856	-0.0461908	0.963158	0.994788	MXAN_6875		alpha/beta_hydrolase	H	METABOLISM	Coenzyme transport and metabolism
transcript:ABF91016	10.0179	-0.0145672	0.416423	-0.0349817	0.972094	0.995408	MXAN_7285		hypothetical_protein	H	METABOLISM	Coenzyme transport and metabolism
transcript:ABF87024	825.615	-0.0146831	0.304947	-0.0481495	0.961597	0.994339	MXAN_4746		SusC/RagA_family_TonB-linked_outer_membrane_protein	H	METABOLISM	Coenzyme transport and metabolism
transcript:ABF90864	396.31	-0.0165501	0.27418	-0.0603622	0.951867	0.993202	MXAN_4629	nadB	L-aspartate_oxidase	H	METABOLISM	Coenzyme transport and metabolism
transcript:ABF92438	288.8	-0.0169338	0.242762	-0.0697548	0.944389	0.991635	MXAN_4152	birA	biotin--[acetyl-CoA-carboxylase]_ligase	H	METABOLISM	Coenzyme transport and metabolism
transcript:ABF89773	37.5551	-0.020255	0.352215	-0.0575073	0.954141	0.994339	MXAN_3267		thiamine_phosphate_synthase	H	METABOLISM	Coenzyme transport and metabolism
transcript:ABF92516	15.4735	-0.0219019	0.417409	-0.052471	0.958153	0.994339	MXAN_5679		heme_oxygenase	H	METABOLISM	Coenzyme transport and metabolism
transcript:ABF92437	1647.71	-0.0227582	0.198827	-0.114462	0.908871	0.98409	MXAN_5768	accB	acetyl-CoA_carboxylase_biotin_carboxyl_carrier_protein	H	METABOLISM	Coenzyme transport and metabolism
transcript:ABF87747	1479.85	-0.0256953	0.19145	-0.134214	0.893234	0.981788	MXAN_3748		aminotransferase_class_II	H	METABOLISM	Coenzyme transport and metabolism
transcript:ABF88535	112.649	-0.0308017	0.291634	-0.105618	0.915886	0.985957	MXAN_5094		LLM_class_flavin-dependent_oxidoreductase	H	METABOLISM	Coenzyme transport and metabolism
transcript:ABF91293	16.5533	-0.0317155	0.369687	-0.0857903	0.931633	0.988962	MXAN_5353		alpha/beta_hydrolase	H	METABOLISM	Coenzyme transport and metabolism
transcript:ABF92701	32.4949	-0.0321794	0.352778	-0.091217	0.92732	0.988128	MXAN_5957		hypothetical_protein	H	METABOLISM	Coenzyme transport and metabolism
transcript:ABF88504	92.6809	-0.0373255	0.282903	-0.131937	0.895034	0.981788	MXAN_3485		4'-phosphopantetheinyl_transferase	H	METABOLISM	Coenzyme transport and metabolism
transcript:ABF90767	143.229	-0.0424694	0.260482	-0.163042	0.870485	0.975598	MXAN_1537	hemH	ferrochelatase	H	METABOLISM	Coenzyme transport and metabolism
transcript:ABF86545	332.674	-0.0434538	0.232227	-0.187118	0.851569	0.971475	MXAN_5318		protoheme_IX_farnesyltransferase	H	METABOLISM	Coenzyme transport and metabolism
transcript:ABF86703	21.6492	-0.0586995	0.354149	-0.165748	0.868355	0.974375	MXAN_5449	fpr	ferredoxin--NADP_reductase	H	METABOLISM	Coenzyme transport and metabolism
transcript:ABF92873	28.0762	-0.062939	0.350348	-0.179647	0.85743	0.97183	MXAN_3281		haloacid_dehalogenase	H	METABOLISM	Coenzyme transport and metabolism
transcript:ABF90225	234.324	-0.0704976	0.23362	-0.301762	0.762833	0.944118	MXAN_2056	panC	pantoate--beta-alanine_ligase	H	METABOLISM	Coenzyme transport and metabolism
transcript:ABF92397	117.004	-0.0707055	0.252927	-0.279549	0.779823	0.950976	MXAN_4069		HesA/MoeB/ThiF_family_protein	H	METABOLISM	Coenzyme transport and metabolism
transcript:ABF87899	1100.2	-0.0720676	0.240901	-0.299158	0.764819	0.944661	MXAN_6830	panD	aspartate_1-decarboxylase	H	METABOLISM	Coenzyme transport and metabolism
transcript:ABF89398	31.7546	-0.078482	0.312619	-0.251047	0.801778	0.955402	MXAN_2890		hypothetical_protein	H	METABOLISM	Coenzyme transport and metabolism
transcript:ABF87181	7.38573	-0.0873197	0.436987	-0.199822	0.84162	0.968706	MXAN_7412	mobA	molybdenum_cofactor_guanylyltransferase	H	METABOLISM	Coenzyme transport and metabolism
transcript:ABF90486	36.596	-0.0908698	0.331542	-0.274082	0.784021	0.951088	MXAN_7138		CinA_family_protein	H	METABOLISM	Coenzyme transport and metabolism
transcript:ABF90484	441.887	-0.0952226	0.206612	-0.460875	0.644888	0.901232	MXAN_4459	nadC	nicotinate-nucleotide_diphosphorylase_(carboxylating)	H	METABOLISM	Coenzyme transport and metabolism
transcript:ABF92922	124.81	-0.0969993	0.282212	-0.343711	0.731064	0.934224	MXAN_0725		hypothetical_protein	H	METABOLISM	Coenzyme transport and metabolism
transcript:ABF92249	21.1531	-0.102398	0.357537	-0.286398	0.774573	0.948492	MXAN_3752		class_I_SAM-dependent_methyltransferase	H	METABOLISM	Coenzyme transport and metabolism
transcript:ABF92872	43.4547	-0.102934	0.307363	-0.334895	0.737704	0.937643	MXAN_6982		class_I_SAM-dependent_methyltransferase	H	METABOLISM	Coenzyme transport and metabolism
transcript:ABF90860	411.807	-0.10633	0.263753	-0.40314	0.686845	0.917938	MXAN_1075		phosphoribosyltransferase	H	METABOLISM	Coenzyme transport and metabolism
transcript:ABF91156	7.90112	-0.107273	0.435468	-0.246338	0.80542	0.955819	MXAN_1114		hypothetical_protein	H	METABOLISM	Coenzyme transport and metabolism
transcript:ABF90632	182.671	-0.110001	0.226942	-0.484712	0.627881	0.894211	MXAN_2656	hemC	hydroxymethylbilane_synthase	H	METABOLISM	Coenzyme transport and metabolism
transcript:ABF92890	126.781	-0.114971	0.374997	-0.306591	0.759154	0.944062	MXAN_0122		hypothetical_protein	H	METABOLISM	Coenzyme transport and metabolism
transcript:ABF91066	757.76	-0.121253	0.215288	-0.563211	0.573291	0.872576	MXAN_4218	lipA	lipoyl_synthase	H	METABOLISM	Coenzyme transport and metabolism
transcript:ABF85908	132.951	-0.129099	0.244446	-0.52813	0.597409	0.882121	MXAN_1034		class_I_SAM-dependent_methyltransferase	H	METABOLISM	Coenzyme transport and metabolism
transcript:ABF91519	68.189	-0.130374	0.287975	-0.452728	0.650745	0.904294	MXAN_1644		alpha/beta_hydrolase	H	METABOLISM	Coenzyme transport and metabolism
transcript:ABF91881	71.5761	-0.134375	0.279053	-0.48154	0.630133	0.89464	MXAN_6716		TonB-dependent_receptor	H	METABOLISM	Coenzyme transport and metabolism
transcript:ABF90699	32.07	-0.14021	0.329595	-0.425402	0.670544	0.911373	MXAN_6138		deaminase_reductase	H	METABOLISM	Coenzyme transport and metabolism
transcript:ABF86772	49.8003	-0.142077	0.314322	-0.452011	0.651261	0.904294	MXAN_6006	pip	prolyl_aminopeptidase	H	METABOLISM	Coenzyme transport and metabolism
transcript:ABF89734	259.171	-0.159737	0.204789	-0.780011	0.435385	0.801247	MXAN_1943		amine_oxidase	H	METABOLISM	Coenzyme transport and metabolism
transcript:ABF91604	176.785	-0.160057	0.263798	-0.606741	0.544023	0.862076	MXAN_3061		RimK_family_alpha-L-glutamate_ligase	H	METABOLISM	Coenzyme transport and metabolism
transcript:ABF88046	1095.11	-0.165344	0.276302	-0.598418	0.549561	0.864551	MXAN_5806		glutamate--cysteine_ligase	H	METABOLISM	Coenzyme transport and metabolism
transcript:ABF92544	69.1214	-0.167041	0.285084	-0.585936	0.557918	0.867223	MXAN_3033		class_I_SAM-dependent_methyltransferase	H	METABOLISM	Coenzyme transport and metabolism
transcript:ABF86933	165.285	-0.171817	0.239079	-0.718662	0.472349	0.825008	MXAN_4233	moaA	GTP_3',8-cyclase_MoaA	H	METABOLISM	Coenzyme transport and metabolism
transcript:ABF88103	23.9306	-0.172603	0.372765	-0.463034	0.64334	0.900704	MXAN_7250		methyltransferase_domain-containing_protein	H	METABOLISM	Coenzyme transport and metabolism
transcript:ABF85880	271.268	-0.174076	0.214825	-0.810316	0.417759	0.793335	MXAN_6628		class_I_SAM-dependent_methyltransferase	H	METABOLISM	Coenzyme transport and metabolism
transcript:ABF86396	22.4766	-0.176559	0.370802	-0.476155	0.633964	0.895988	MXAN_1956	moaC	cyclic_pyranopterin_monophosphate_synthase_MoaC	H	METABOLISM	Coenzyme transport and metabolism
transcript:ABF90769	48.3606	-0.184419	0.341906	-0.539384	0.589622	0.877148	MXAN_4067		MoaD/ThiS_family_protein	H	METABOLISM	Coenzyme transport and metabolism
transcript:ABF90477	230.713	-0.185315	0.276448	-0.670344	0.502639	0.839708	MXAN_3569		O-methyltransferase	H	METABOLISM	Coenzyme transport and metabolism
transcript:ABF92916	165.046	-0.186051	0.253813	-0.733025	0.463543	0.819222	MXAN_4151		type_III_pantothenate_kinase	H	METABOLISM	Coenzyme transport and metabolism
transcript:ABF90889	91.9263	-0.194697	0.256826	-0.758092	0.448396	0.810934	MXAN_5789	ribF	bifunctional_riboflavin_kinase/FAD_synthetase	H	METABOLISM	Coenzyme transport and metabolism
transcript:ABF92231	35.261	-0.197053	0.33989	-0.579754	0.562081	0.867661	MXAN_2955		GTP_cyclohydrolase_I	H	METABOLISM	Coenzyme transport and metabolism
transcript:ABF89928	20.4829	-0.202324	0.36771	-0.550227	0.582164	0.874633	MXAN_4066		hypothetical_protein	H	METABOLISM	Coenzyme transport and metabolism
transcript:ABF88946	128.358	-0.216089	0.275268	-0.785015	0.432445	0.799984	MXAN_4762	ribE	6,7-dimethyl-8-ribityllumazine_synthase	H	METABOLISM	Coenzyme transport and metabolism
transcript:ABF89507	848.3	-0.217397	0.251361	-0.864882	0.387104	0.776854	MXAN_1257	bioB	biotin_synthase	H	METABOLISM	Coenzyme transport and metabolism
transcript:ABF90039	99.3892	-0.219849	0.258521	-0.85041	0.395097	0.777632	MXAN_3530	menA	1,4-dihydroxy-2-naphthoate_polyprenyltransferase	H	METABOLISM	Coenzyme transport and metabolism
transcript:ABF86412	484.077	-0.225232	0.245541	-0.917292	0.35899	0.761836	MXAN_4948	serC	phosphoserine_aminotransferase	H	METABOLISM	Coenzyme transport and metabolism
transcript:ABF87401	3.88073	-0.231215	0.435985	-0.530327	0.595885	NA	MXAN_1008		ferritin	H	METABOLISM	Coenzyme transport and metabolism
transcript:ABF87898	57.6507	-0.235691	0.306275	-0.769539	0.441573	0.805585	MXAN_3021	coaE	dephospho-CoA_kinase	H	METABOLISM	Coenzyme transport and metabolism
transcript:ABF91712	3.23467	-0.237698	0.439083	-0.54135	0.588266	NA	MXAN_3230		YvcK_family_protein	H	METABOLISM	Coenzyme transport and metabolism
transcript:ABF89602	2196.67	-0.238974	0.208583	-1.1457	0.251918	0.674679	MXAN_6517	metK	S-adenosylmethionine_synthase	H	METABOLISM	Coenzyme transport and metabolism
transcript:ABF87138	94.3094	-0.240543	0.423995	-0.567324	0.570494	0.871209	MXAN_1688		TonB-dependent_receptor	H	METABOLISM	Coenzyme transport and metabolism
transcript:ABF88210	93.5773	-0.25741	0.305074	-0.843762	0.398802	0.779599	MXAN_4644	crtE	polyprenyl_synthetase_family_protein	H	METABOLISM	Coenzyme transport and metabolism
transcript:ABF86126	2.77245	-0.260636	0.430849	-0.604936	0.545222	NA	MXAN_5038		methyltransferase_domain-containing_protein	H	METABOLISM	Coenzyme transport and metabolism
transcript:ABF91436	58.7317	-0.272099	0.421654	-0.645313	0.518725	0.850613	MXAN_3640		glutamate-1-semialdehyde_aminotransferase	H	METABOLISM	Coenzyme transport and metabolism
transcript:ABF89512	56.0857	-0.286304	0.279016	-1.02612	0.304834	0.717367	MXAN_3121	panE	2-dehydropantoate_2-reductase	H	METABOLISM	Coenzyme transport and metabolism
transcript:ABF92746	358.887	-0.297487	0.276206	-1.07705	0.281459	0.705622	MXAN_5974		alpha/beta_hydrolase	H	METABOLISM	Coenzyme transport and metabolism
transcript:ABF92315	13.0183	-0.300702	0.408172	-0.736702	0.461303	0.817024	MXAN_0305		hypothetical_protein	H	METABOLISM	Coenzyme transport and metabolism
transcript:ABF89573	58.0409	-0.308718	0.315185	-0.979481	0.327342	0.738995	MXAN_4185	nadD	nicotinate-nicotinamide_nucleotide_adenylyltransferase	H	METABOLISM	Coenzyme transport and metabolism
transcript:ABF89192	81.3763	-0.314636	0.278118	-1.1313	0.257927	0.680283	MXAN_3529		2-succinyl-6-hydroxy-2,4-cyclohexadiene-1-carboxylate_synthase	H	METABOLISM	Coenzyme transport and metabolism
transcript:ABF92111	17.5136	-0.318921	0.442291	-0.721065	0.470869	0.824647	MXAN_3646		isochorismate_synthase	H	METABOLISM	Coenzyme transport and metabolism
transcript:ABF90737	224.018	-0.319086	0.223542	-1.42741	0.153462	0.553734	MXAN_0017	gshB	glutathione_synthase	H	METABOLISM	Coenzyme transport and metabolism
transcript:ABF85966	64.2333	-0.320167	0.333849	-0.95902	0.337549	0.746992	MXAN_2605		methyltransferase_domain-containing_protein	H	METABOLISM	Coenzyme transport and metabolism
transcript:ABF88436	213.71	-0.3214	0.240314	-1.33742	0.181087	0.598376	MXAN_0564		carboxylate--amine_ligase	H	METABOLISM	Coenzyme transport and metabolism
transcript:ABF92150	3.97071	-0.329637	0.42536	-0.77496	0.438363	NA	MXAN_2228		heme_oxygenase	H	METABOLISM	Coenzyme transport and metabolism
transcript:ABF90950	33.1297	-0.336056	0.322852	-1.0409	0.297922	0.714022	MXAN_2834		hypothetical_protein	H	METABOLISM	Coenzyme transport and metabolism
transcript:ABF88605	91.7096	-0.344748	0.256025	-1.34654	0.178129	0.59304	MXAN_2888		coproporphyrinogen_III_oxidase_family_protein	H	METABOLISM	Coenzyme transport and metabolism
transcript:ABF90126	312.651	-0.349495	0.212468	-1.64493	0.099984	0.465646	MXAN_0916		kynurenine_3-monooxygenase	H	METABOLISM	Coenzyme transport and metabolism
transcript:ABF88643	755.15	-0.350365	0.221893	-1.57898	0.11434	0.492589	MXAN_3410	ribBA	3,4-dihydroxy-2-butanone-4-phosphate_synthase	H	METABOLISM	Coenzyme transport and metabolism
transcript:ABF90566	11.2505	-0.35138	0.411026	-0.854885	0.392615	0.776854	MXAN_4322		class_I_SAM-dependent_methyltransferase	H	METABOLISM	Coenzyme transport and metabolism
transcript:ABF90776	79.8362	-0.359357	0.27963	-1.28511	0.198753	0.625337	MXAN_6773		4a-hydroxytetrahydrobiopterin_dehydratase	H	METABOLISM	Coenzyme transport and metabolism
transcript:ABF86906	459.43	-0.359432	0.205931	-1.7454	0.0809145	0.42274	MXAN_6851		NAD(+)_synthase	H	METABOLISM	Coenzyme transport and metabolism
transcript:ABF90961	55.4161	-0.360553	0.280295	-1.28634	0.198326	0.625337	MXAN_2601		class_I_SAM-dependent_methyltransferase	H	METABOLISM	Coenzyme transport and metabolism
transcript:ABF92395	239.554	-0.36238	0.262922	-1.37828	0.168117	0.577625	MXAN_3154	menB	1,4-dihydroxy-2-naphthoyl-CoA_synthase	H	METABOLISM	Coenzyme transport and metabolism
transcript:ABF91433	1551.23	-0.372216	0.256537	-1.45093	0.1468	0.546088	MXAN_3525	ubiE	bifunctional_demethylmenaquinone_methyltransferase/2-methoxy-6-polyprenyl-1,4-benzoquinol_methylase_UbiE	H	METABOLISM	Coenzyme transport and metabolism
transcript:ABF92912	31.0646	-0.372703	0.321472	-1.15936	0.246308	0.670097	MXAN_2287	thiD	bifunctional_hydroxymethylpyrimidine_kinase/phosphomethylpyrimidine_kinase	H	METABOLISM	Coenzyme transport and metabolism
transcript:ABF87533	193.53	-0.374721	0.285356	-1.31317	0.189126	0.61105	MXAN_3527		isochorismate_synthase	H	METABOLISM	Coenzyme transport and metabolism
transcript:ABF92563	98.2427	-0.394795	0.271855	-1.45223	0.146439	0.545363	MXAN_2655	hemA	glutamyl-tRNA_reductase	H	METABOLISM	Coenzyme transport and metabolism
transcript:ABF88105	55.0682	-0.395874	0.312461	-1.26695	0.205172	0.630147	MXAN_1258	bioF	8-amino-7-oxononanoate_synthase	H	METABOLISM	Coenzyme transport and metabolism
transcript:ABF88127	3435.71	-0.401624	0.227316	-1.7668	0.077261	0.416547	MXAN_6516	ahcY	adenosylhomocysteinase	H	METABOLISM	Coenzyme transport and metabolism
transcript:ABF88914	18.1842	-0.409378	0.382182	-1.07116	0.284098	0.705622	MXAN_1259	bioD	dethiobiotin_synthase	H	METABOLISM	Coenzyme transport and metabolism
transcript:ABF88277	39.4524	-0.414875	0.335075	-1.23816	0.215658	0.640255	MXAN_1174		hypothetical_protein	H	METABOLISM	Coenzyme transport and metabolism
transcript:ABF91480	109.621	-0.418418	0.267629	-1.56342	0.117953	0.496157	MXAN_0689		FAD-dependent_oxidoreductase	H	METABOLISM	Coenzyme transport and metabolism
transcript:ABF90752	13.5993	-0.421537	0.407977	-1.03324	0.301493	0.715515	MXAN_6881		class_I_SAM-dependent_methyltransferase	H	METABOLISM	Coenzyme transport and metabolism
transcript:ABF89655	105.811	-0.426272	0.268276	-1.58893	0.112077	0.489079	MXAN_2226	folD	bifunctional_5,10-methylene-tetrahydrofolate_dehydrogenase/5,10-methylene-tetrahydrofolate_cyclohydrolase	H	METABOLISM	Coenzyme transport and metabolism
transcript:ABF92159	257.636	-0.439508	0.348521	-1.26106	0.207286	0.63031	MXAN_3533		PheA/TfdB_family_FAD-binding_monooxygenase	H	METABOLISM	Coenzyme transport and metabolism
transcript:ABF92942	25.2278	-0.463513	0.366112	-1.26604	0.205498	0.630147	MXAN_6697	thiL	thiamine-phosphate_kinase	H	METABOLISM	Coenzyme transport and metabolism
transcript:ABF90481	56.8267	-0.482571	0.321823	-1.49949	0.133746	0.526163	MXAN_7496		alpha/beta_hydrolase	H	METABOLISM	Coenzyme transport and metabolism
transcript:ABF86792	360.768	-0.489915	0.27682	-1.76979	0.0767615	0.416547	MXAN_3678		polyprenyl_synthetase_family_protein	H	METABOLISM	Coenzyme transport and metabolism
transcript:ABF91664	5.67032	-0.503916	0.438132	-1.15015	0.250084	NA	MXAN_7413	moeA	molybdopterin_molybdenumtransferase_MoeA	H	METABOLISM	Coenzyme transport and metabolism
transcript:ABF90218	112.327	-0.511028	0.308411	-1.65697	0.0975258	0.461288	MXAN_0352	rimK	RimK_family_alpha-L-glutamate_ligase	H	METABOLISM	Coenzyme transport and metabolism
transcript:ABF92667	53.3233	-0.523161	0.294904	-1.774	0.0760628	0.415245	MXAN_0753		NAD-binding_oxidoreductase	H	METABOLISM	Coenzyme transport and metabolism
transcript:ABF88383	137.687	-0.547991	0.270544	-2.02552	0.0428144	0.320351	MXAN_3528	menD	2-succinyl-5-enolpyruvyl-6-hydroxy-3-cyclohexene-1-carboxylate_synthase	H	METABOLISM	Coenzyme transport and metabolism
transcript:ABF90027	29.7087	-0.55355	0.344571	-1.60649	0.108166	0.480699	MXAN_0885		hypothetical_protein	H	METABOLISM	Coenzyme transport and metabolism
transcript:ABF85918	3.34078	-0.60014	0.438151	-1.36971	0.170777	NA	MXAN_2339		bifunctional_precorrin-2_dehydrogenase/sirohydrochlorin_ferrochelatase	H	METABOLISM	Coenzyme transport and metabolism
transcript:ABF90909	41.7433	-0.635299	0.342292	-1.85601	0.0634517	0.382342	MXAN_5943	folA	dihydrofolate_reductase	H	METABOLISM	Coenzyme transport and metabolism
transcript:ABF91994	998.2	-0.653674	0.37592	-1.73887	0.0820583	0.424993	MXAN_4213	ribA	GTP_cyclohydrolase_II	H	METABOLISM	Coenzyme transport and metabolism
transcript:ABF90855	8.10343	-0.666795	0.430671	-1.54827	0.121557	0.50461	MXAN_2207		biotin_transporter_BioY	H	METABOLISM	Coenzyme transport and metabolism
transcript:ABF87096	250.445	-0.719192	0.294219	-2.44441	0.014509	0.183445	MXAN_3122		monooxygenase	H	METABOLISM	Coenzyme transport and metabolism
transcript:ABF87064	2.66967	-0.824229	0.428235	-1.92471	0.0542651	NA	MXAN_5358	coaD	pantetheine-phosphate_adenylyltransferase	H	METABOLISM	Coenzyme transport and metabolism
transcript:ABF87374	28.5805	-0.833917	0.345897	-2.41088	0.015914	0.195192	MXAN_0730		methyltransferase_domain-containing_protein	H	METABOLISM	Coenzyme transport and metabolism
transcript:ABF87031	5043.44	-1.0118	0.226169	-4.47365	7.68948e-06	0.00123069	MXAN_3779		hybrid_non-ribosomal_peptide_synthetase/type_I_polyketide_synthase	H	METABOLISM	Coenzyme transport and metabolism
transcript:ABF93017	132.423	-1.12296	0.303508	-3.69992	0.000215669	0.0127497	MXAN_6701		NYN_domain-containing_protein	H	METABOLISM	Coenzyme transport and metabolism
transcript:ABF87266	1549.11	-1.20645	0.388216	-3.10768	0.00188563	0.0575511	MXAN_5532	hemN	oxygen-independent_coproporphyrinogen_III_oxidase	H	METABOLISM	Coenzyme transport and metabolism
transcript:ABF85961	26.6985	-2.28244	0.425929	-5.35873	8.38099e-08	2.89453e-05	MXAN_0682		class_I_SAM-dependent_methyltransferase	H	METABOLISM	Coenzyme transport and metabolism
transcript:ABF89814	62.009	1.5002	0.357476	4.19663	2.70911e-05	0.0031745	MXAN_3822		GMC_family_oxidoreductase	I	METABOLISM	Lipid transport and metabolism
transcript:ABF90753	664.788	1.20555	0.359883	3.34984	0.000808592	0.0352356	MXAN_3949		poly(3-hydroxyalkanoate)_depolymerase	I	METABOLISM	Lipid transport and metabolism
transcript:ABF88485	17.0133	1.18475	0.417226	2.83958	0.00451732	0.0994719	MXAN_3821		GMC_family_oxidoreductase	I	METABOLISM	Lipid transport and metabolism
transcript:ABF88942	200.727	1.18209	0.386246	3.06047	0.00220993	0.0639842	MXAN_3946		acyl_carier_protein	I	METABOLISM	Lipid transport and metabolism
transcript:ABF88595	21.0694	1.16489	0.364253	3.19803	0.0013837	0.0501456	MXAN_5998		acetyltransferase	I	METABOLISM	Lipid transport and metabolism
transcript:ABF90432	37.6552	1.15433	0.365338	3.15962	0.00157975	0.0534662	MXAN_6392		acyl_carrier_protein	I	METABOLISM	Lipid transport and metabolism
transcript:ABF92774	362.764	1.13997	0.356219	3.20018	0.0013734	0.0500682	MXAN_3941		polyketide_beta-ketoacyl:ACP_synthase	I	METABOLISM	Lipid transport and metabolism
transcript:ABF92623	780.528	1.04108	0.345006	3.01756	0.00254815	0.0688104	MXAN_3945	taF	3-hydroxy-3-methylglutaryl-ACP_synthase	I	METABOLISM	Lipid transport and metabolism
transcript:ABF91861	22.0283	1.01752	0.398863	2.55106	0.0107396	0.159803	MXAN_0151		class_I_SAM-dependent_methyltransferase	I	METABOLISM	Lipid transport and metabolism
transcript:ABF91606	941.582	1.00266	0.362773	2.76386	0.00571213	0.116769	MXAN_3942	fabD	[acyl-carrier-protein]_S-malonyltransferase	I	METABOLISM	Lipid transport and metabolism
transcript:ABF89376	55.4934	0.99699	0.313848	3.17667	0.00148977	0.0514563	MXAN_5063		hypothetical_protein	I	METABOLISM	Lipid transport and metabolism
transcript:ABF85890	4.68811	0.97721	0.442098	2.21039	0.027078	NA	MXAN_6397		hydroxymyristoyl-ACP_dehydratase	I	METABOLISM	Lipid transport and metabolism
transcript:ABF89286	50.0982	0.958242	0.299036	3.20444	0.00135325	0.0500682	MXAN_0840		sterol_desaturase_family_protein	I	METABOLISM	Lipid transport and metabolism
transcript:ABF88380	584.895	0.949496	0.359429	2.64168	0.00824956	0.137047	MXAN_3947		biosynthesis_cluster_domain-containing_protein	I	METABOLISM	Lipid transport and metabolism
transcript:ABF90176	1694.3	0.9488	0.345373	2.74717	0.00601116	0.117797	MXAN_3948	taC	3-hydroxy-3-methylglutaryl-ACP_synthase	I	METABOLISM	Lipid transport and metabolism
transcript:ABF86745	105.009	0.910529	0.366172	2.48661	0.0128965	0.175575	MXAN_3940		enoyl-CoA_hydratase	I	METABOLISM	Lipid transport and metabolism
transcript:ABF92581	188.213	0.891949	0.350892	2.54195	0.0110237	0.161131	MXAN_3939		enoyl-CoA_hydratase	I	METABOLISM	Lipid transport and metabolism
transcript:ABF91233	9.07063	0.853228	0.437585	1.94986	0.0511932	0.345607	MXAN_6399		3-oxoacyl-ACP_reductase_FabG	I	METABOLISM	Lipid transport and metabolism
transcript:ABF89670	11.918	0.840454	0.398454	2.10929	0.0349198	0.294151	MXAN_1649		carboxylesterase/lipase_family_protein	I	METABOLISM	Lipid transport and metabolism
transcript:ABF90768	30.9304	0.788052	0.394034	1.99996	0.0455043	0.327771	MXAN_6393	fabZ	3-hydroxyacyl-[acyl-carrier-protein]_dehydratase_FabZ	I	METABOLISM	Lipid transport and metabolism
transcript:ABF87303	45.7987	0.716638	0.3102	2.31025	0.0208746	0.225733	MXAN_5208	socA	3-oxoacyl-ACP_reductase_FabG	I	METABOLISM	Lipid transport and metabolism
transcript:ABF86149	28.2289	0.685242	0.345185	1.98515	0.0471281	0.332174	MXAN_1306		hypothetical_protein	I	METABOLISM	Lipid transport and metabolism
transcript:ABF89154	2844.13	0.680695	0.408287	1.6672	0.0954754	0.458235	MXAN_2963		SCP-2_sterol_transfer_family_protein	I	METABOLISM	Lipid transport and metabolism
transcript:ABF92030	83.3249	0.679029	0.388243	1.74898	0.0802948	0.421759	MXAN_2097		hypothetical_protein	I	METABOLISM	Lipid transport and metabolism
transcript:ABF90442	35.6899	0.659257	0.349302	1.88736	0.0591126	0.369539	MXAN_4405		peptide_synthetase	I	METABOLISM	Lipid transport and metabolism
transcript:ABF89191	132.784	0.651769	0.239638	2.71981	0.006532	0.122545	MXAN_0829		M6_family_metalloprotease_domain-containing_protein	I	METABOLISM	Lipid transport and metabolism
transcript:ABF86102	239.812	0.634055	0.335784	1.88828	0.058988	0.369539	MXAN_3461		KR_domain-containing_protein	I	METABOLISM	Lipid transport and metabolism
transcript:ABF88789	253.164	0.611228	0.292309	2.09103	0.0365252	0.299224	MXAN_6017		1-acyl-sn-glycerol-3-phosphate_acyltransferase	I	METABOLISM	Lipid transport and metabolism
transcript:ABF86713	147.913	0.603469	0.243764	2.47563	0.0133	0.177749	MXAN_2379		acyl-CoA_dehydrogenase	I	METABOLISM	Lipid transport and metabolism
transcript:ABF88860	176.07	0.592065	0.312837	1.89256	0.0584158	0.369481	MXAN_5864		DUF4159_domain-containing_protein	I	METABOLISM	Lipid transport and metabolism
transcript:ABF90107	122.705	0.566267	0.269907	2.098	0.0359048	0.29778	MXAN_0220		alpha/beta_hydrolase	I	METABOLISM	Lipid transport and metabolism
transcript:ABF88402	96.0357	0.533117	0.268082	1.98863	0.0467419	0.331561	MXAN_4350	acpS	holo-ACP_synthase	I	METABOLISM	Lipid transport and metabolism
transcript:ABF92631	252.728	0.530789	0.311827	1.70219	0.0887198	0.445529	MXAN_2706		polyhydroxyalkanoic_acid_synthase	I	METABOLISM	Lipid transport and metabolism
transcript:ABF89617	711.769	0.53068	0.316647	1.67594	0.0937506	0.453347	MXAN_3462		KR_domain-containing_protein	I	METABOLISM	Lipid transport and metabolism
transcript:ABF86832	8.38434	0.480509	0.424108	1.13299	0.25722	0.679694	MXAN_0110	cls	cardiolipin_synthase_B	I	METABOLISM	Lipid transport and metabolism
transcript:ABF86607	7.82908	0.476667	0.441914	1.07864	0.280747	0.705308	MXAN_6724		lipid_kinase	I	METABOLISM	Lipid transport and metabolism
transcript:ABF91731	117.607	0.456483	0.255139	1.78915	0.0735901	0.407853	MXAN_0216		long-chain-fatty-acid--CoA_ligase	I	METABOLISM	Lipid transport and metabolism
transcript:ABF86009	119.61	0.419753	0.308484	1.36069	0.17361	0.587232	MXAN_7464		ABC_transporter_substrate-binding_protein	I	METABOLISM	Lipid transport and metabolism
transcript:ABF90493	126.737	0.411804	0.235096	1.75164	0.0798352	0.421145	MXAN_4583		alpha/beta_hydrolase	I	METABOLISM	Lipid transport and metabolism
transcript:ABF91809	695.4	0.408186	0.229929	1.77527	0.0758533	0.414791	MXAN_4725	fabZ	beta-hydroxyacyl-ACP_dehydratase	I	METABOLISM	Lipid transport and metabolism
transcript:ABF89903	48.5456	0.404737	0.312732	1.2942	0.195597	0.620444	MXAN_2201		alpha/beta_hydrolase	I	METABOLISM	Lipid transport and metabolism
transcript:ABF90760	5.33358	0.403147	0.442279	0.911522	0.36202	NA	MXAN_4928		hypothetical_protein	I	METABOLISM	Lipid transport and metabolism
transcript:ABF93044	130.759	0.402914	0.335925	1.19941	0.230367	0.6555	MXAN_3463		fatty_acid_desaturase	I	METABOLISM	Lipid transport and metabolism
transcript:ABF92679	100.906	0.394675	0.268688	1.4689	0.14186	0.539187	MXAN_5578		1-acyl-sn-glycerol-3-phosphate_acyltransferase	I	METABOLISM	Lipid transport and metabolism
transcript:ABF85865	48.598	0.387171	0.282736	1.36937	0.170883	0.582813	MXAN_0081	accB	acetyl-CoA_carboxylase_carboxyltransferase_subunit	I	METABOLISM	Lipid transport and metabolism
transcript:ABF91527	125.891	0.38599	0.302851	1.27452	0.202478	0.630147	MXAN_5745		alpha/beta_hydrolase	I	METABOLISM	Lipid transport and metabolism
transcript:ABF91283	21.1535	0.377302	0.388181	0.971975	0.331063	0.74079	MXAN_7244		oxidoreductase	I	METABOLISM	Lipid transport and metabolism
transcript:ABF86184	8.58725	0.373562	0.416927	0.895989	0.370258	0.768941	MXAN_0896	crtB	phytoene/squalene_synthase_family_protein	I	METABOLISM	Lipid transport and metabolism
transcript:ABF89177	77.7482	0.35599	0.33384	1.06635	0.286265	0.708025	MXAN_5371	fadJ	fatty_acid_oxidation_complex_subunit_alpha_FadJ	I	METABOLISM	Lipid transport and metabolism
transcript:ABF89492	9.39435	0.349014	0.427343	0.816706	0.414096	0.789882	MXAN_1754		3-oxoacyl-ACP_reductase	I	METABOLISM	Lipid transport and metabolism
transcript:ABF88345	634.03	0.34821	0.311252	1.11874	0.263251	0.686892	MXAN_4304		acyl-CoA_dehydrogenase	I	METABOLISM	Lipid transport and metabolism
transcript:ABF89516	109.942	0.324024	0.271153	1.19498	0.232094	0.656998	MXAN_1416		NAD(P)-dependent_oxidoreductase	I	METABOLISM	Lipid transport and metabolism
transcript:ABF89099	8.34661	0.323297	0.423782	0.762885	0.445532	0.80896	MXAN_6396		beta-ketoacyl_synthase	I	METABOLISM	Lipid transport and metabolism
transcript:ABF89149	5.2744	0.320712	0.437875	0.732429	0.463907	NA	MXAN_1691		alpha/beta_hydrolase	I	METABOLISM	Lipid transport and metabolism
transcript:ABF92128	28.5991	0.319514	0.355114	0.899749	0.368254	0.7683	MXAN_1294	csgA	SDR_family_oxidoreductase	I	METABOLISM	Lipid transport and metabolism
transcript:ABF91716	34.0548	0.318885	0.310941	1.02555	0.305105	0.717599	MXAN_6401		beta-ketoacyl-[acyl-carrier-protein]_synthase_family_protein	I	METABOLISM	Lipid transport and metabolism
transcript:ABF92985	13.3497	0.318826	0.396603	0.803893	0.421459	0.794706	MXAN_0700		alpha/beta_hydrolase	I	METABOLISM	Lipid transport and metabolism
transcript:ABF87709	16.9923	0.315213	0.379554	0.830483	0.406266	0.784898	MXAN_4989		putative_esterase	I	METABOLISM	Lipid transport and metabolism
transcript:ABF89232	57.2314	0.311157	0.297435	1.04613	0.295499	0.713148	MXAN_1104		hypothetical_protein	I	METABOLISM	Lipid transport and metabolism
transcript:ABF91570	1.84651	0.306395	0.389037	0.787573	0.430946	NA	MXAN_4939		esterase	I	METABOLISM	Lipid transport and metabolism
transcript:ABF88858	169.782	0.300756	0.265496	1.13281	0.257293	0.679694	MXAN_0083		hypothetical_protein	I	METABOLISM	Lipid transport and metabolism
transcript:ABF91780	532.046	0.290308	0.264624	1.09706	0.272615	0.695799	MXAN_2590		acyl-CoA_thioesterase	I	METABOLISM	Lipid transport and metabolism
transcript:ABF89514	114.256	0.286433	0.267019	1.07271	0.283403	0.705622	MXAN_3750		phosphatidic_acid_phosphatase	I	METABOLISM	Lipid transport and metabolism
transcript:ABF90332	9427.34	0.282988	0.304009	0.930853	0.35193	0.757983	MXAN_4769	acpP	acyl_carrier_protein	I	METABOLISM	Lipid transport and metabolism
transcript:ABF92526	45.1431	0.281507	0.304999	0.922977	0.356019	0.760233	MXAN_4370		KR_domain-containing_protein	I	METABOLISM	Lipid transport and metabolism
transcript:ABF92459	41.1579	0.279379	0.311102	0.898028	0.369171	0.7683	MXAN_5761		acyltransferase	I	METABOLISM	Lipid transport and metabolism
transcript:ABF88841	785.74	0.276448	0.250383	1.1041	0.269549	0.69274	MXAN_3191		hypothetical_protein	I	METABOLISM	Lipid transport and metabolism
transcript:ABF88280	12.0768	0.268988	0.40402	0.665778	0.505553	0.840496	MXAN_6395		beta-ketoacyl-[acyl-carrier-protein]_synthase_family_protein	I	METABOLISM	Lipid transport and metabolism
transcript:ABF91788	58.5186	0.268929	0.2825	0.95196	0.341117	0.748633	MXAN_6879		KR_domain-containing_protein	I	METABOLISM	Lipid transport and metabolism
transcript:ABF86916	8.69595	0.267232	0.420399	0.635663	0.524996	0.853363	MXAN_6398		3-oxoacyl-ACP_reductase	I	METABOLISM	Lipid transport and metabolism
transcript:ABF91064	96.3415	0.265932	0.277383	0.958716	0.337702	0.746992	MXAN_0869		triacylglycerol_lipase	I	METABOLISM	Lipid transport and metabolism
transcript:ABF87233	128.489	0.243993	0.308264	0.791506	0.428649	0.798993	MXAN_3828	tesB	acyl-CoA_thioesterase_II	I	METABOLISM	Lipid transport and metabolism
transcript:ABF90628	12.3141	0.238549	0.415606	0.57398	0.565981	0.869332	MXAN_6400	fabF	beta-ketoacyl-[acyl-carrier-protein]_synthase_family_protein	I	METABOLISM	Lipid transport and metabolism
transcript:ABF91920	157.685	0.238303	0.309347	0.770344	0.441096	0.805157	MXAN_3757	crt	3-hydroxybutyryl-CoA_dehydratase	I	METABOLISM	Lipid transport and metabolism
transcript:ABF92492	52.4897	0.203247	0.326625	0.622263	0.533769	0.85741	MXAN_3578		short-chain_dehydrogenase	I	METABOLISM	Lipid transport and metabolism
transcript:ABF90439	164.716	0.199209	0.275854	0.722154	0.4702	0.82426	MXAN_5019	mvk	mevalonate_kinase	I	METABOLISM	Lipid transport and metabolism
transcript:ABF86194	134.101	0.194025	0.229335	0.846032	0.397535	0.779392	MXAN_3048		acyl-CoA_dehydrogenase	I	METABOLISM	Lipid transport and metabolism
transcript:ABF89082	69.3304	0.189012	0.260997	0.724193	0.468948	0.823379	MXAN_1362		cardiolipin_synthase_B	I	METABOLISM	Lipid transport and metabolism
transcript:ABF91681	1466.38	0.187779	0.437409	0.429298	0.667706	0.909774	MXAN_5856	acsA	acetate--CoA_ligase	I	METABOLISM	Lipid transport and metabolism
transcript:ABF89869	737.962	0.18744	0.274286	0.683375	0.49437	0.834162	MXAN_5921		acyl-CoA_dehydrogenase	I	METABOLISM	Lipid transport and metabolism
transcript:ABF89940	75.5516	0.185671	0.305435	0.60789	0.54326	0.861674	MXAN_5372		acetyl-CoA_C-acyltransferase_FadI	I	METABOLISM	Lipid transport and metabolism
transcript:ABF89302	121.332	0.176398	0.324014	0.544414	0.586156	0.875764	MXAN_5464		acyl-CoA_thioesterase	I	METABOLISM	Lipid transport and metabolism
transcript:ABF85900	1689.87	0.173726	0.217073	0.80031	0.423531	0.795652	MXAN_3789		CoA_transferase_subunit_B	I	METABOLISM	Lipid transport and metabolism
transcript:ABF86970	1646.61	0.164807	0.222102	0.742033	0.458067	0.815444	MXAN_3791		acetyl-CoA_C-acetyltransferase	I	METABOLISM	Lipid transport and metabolism
transcript:ABF89914	275.293	0.162782	0.243342	0.668946	0.50353	0.839886	MXAN_3518		long-chain_fatty_acid--CoA_ligase	I	METABOLISM	Lipid transport and metabolism
transcript:ABF92672	4.0237	0.161335	0.442427	0.364659	0.715366	NA	MXAN_0708		DUF3703_domain-containing_protein	I	METABOLISM	Lipid transport and metabolism
transcript:ABF91970	667.743	0.158969	0.263521	0.603251	0.546342	0.863213	MXAN_5135		acetyl-CoA_C-acyltransferase	I	METABOLISM	Lipid transport and metabolism
transcript:ABF89850	52.1495	0.152336	0.325841	0.467518	0.640129	0.899086	MXAN_0045		hypothetical_protein	I	METABOLISM	Lipid transport and metabolism
transcript:ABF88016	38.7445	0.150635	0.359644	0.418845	0.675329	0.914091	MXAN_6753		phospholipase	I	METABOLISM	Lipid transport and metabolism
transcript:ABF89484	530.388	0.148741	0.214639	0.692981	0.488322	0.832022	MXAN_3390		fatty_acid_desaturase	I	METABOLISM	Lipid transport and metabolism
transcript:ABF88267	38.3674	0.148684	0.314881	0.472192	0.63679	0.898374	MXAN_0082	accC	acetyl-CoA_carboxylase_biotin_carboxylase_subunit	I	METABOLISM	Lipid transport and metabolism
transcript:ABF90313	27.636	0.133194	0.344717	0.386388	0.699209	0.923949	MXAN_6877		NAD(P)-dependent_oxidoreductase	I	METABOLISM	Lipid transport and metabolism
transcript:ABF89228	284.278	0.130415	0.241072	0.54098	0.588522	0.876717	MXAN_3799	crt	enoyl-CoA_hydratase	I	METABOLISM	Lipid transport and metabolism
transcript:ABF87279	102.979	0.130239	0.323839	0.402172	0.687557	0.918118	MXAN_6408		IPT/TIG_domain/phospholipase_D_family_protein	I	METABOLISM	Lipid transport and metabolism
transcript:ABF92768	6.72765	0.123466	0.428588	0.288075	0.773289	0.94794	MXAN_5961		phosphatidic_acid_phosphatase	I	METABOLISM	Lipid transport and metabolism
transcript:ABF90877	5909.68	0.11566	0.185624	0.623087	0.533228	0.857398	MXAN_4768	fabF	beta-ketoacyl-[acyl-carrier-protein]_synthase_II	I	METABOLISM	Lipid transport and metabolism
transcript:ABF88900	99.6146	0.114028	0.28392	0.401621	0.687963	0.918123	MXAN_4028		acyltransferase	I	METABOLISM	Lipid transport and metabolism
transcript:ABF86375	1.83737	0.11372	0.380726	0.298691	0.765175	NA	MXAN_1814		hypothetical_protein	I	METABOLISM	Lipid transport and metabolism
transcript:ABF91726	274.637	0.113064	0.2695	0.419531	0.674828	0.9136	MXAN_5018	mvaD	diphosphomevalonate_decarboxylase	I	METABOLISM	Lipid transport and metabolism
transcript:ABF90639	149.807	0.106038	0.271441	0.390648	0.696058	0.922537	MXAN_5616		acyl-CoA_dehydrogenase	I	METABOLISM	Lipid transport and metabolism
transcript:ABF90150	687.622	0.104305	0.210606	0.495262	0.620415	0.891626	MXAN_4039	accA	acetyl-CoA_carboxylase_carboxyltransferase_subunit_alpha	I	METABOLISM	Lipid transport and metabolism
transcript:ABF88587	54.7521	0.103569	0.348675	0.297036	0.766439	0.945904	MXAN_5810		glycerophosphodiester_phosphodiesterase	I	METABOLISM	Lipid transport and metabolism
transcript:ABF90494	61.3044	0.10199	0.324246	0.314545	0.753107	0.942299	MXAN_1520		KR_domain-containing_protein	I	METABOLISM	Lipid transport and metabolism
transcript:ABF92000	91.7145	0.101646	0.327105	0.310744	0.755995	0.942299	MXAN_0788		hypothetical_protein	I	METABOLISM	Lipid transport and metabolism
transcript:ABF91494	33.1723	0.101539	0.327079	0.310442	0.756225	0.942299	MXAN_0609		phosphatase_PAP2_family_protein	I	METABOLISM	Lipid transport and metabolism
transcript:ABF89180	462.713	0.0984384	0.265078	0.371356	0.710372	0.927101	MXAN_3972		alpha/beta_hydrolase	I	METABOLISM	Lipid transport and metabolism
transcript:ABF87834	192.611	0.0907796	0.25842	0.351287	0.725373	0.933644	MXAN_3190		methyltransferase_domain-containing_protein	I	METABOLISM	Lipid transport and metabolism
transcript:ABF90714	35.7434	0.0809233	0.316258	0.255877	0.798046	0.955204	MXAN_0913		alpha/beta_hydrolase	I	METABOLISM	Lipid transport and metabolism
transcript:ABF88623	9.4964	0.080096	0.432186	0.185328	0.852972	0.971475	MXAN_4942		GMC_family_oxidoreductase	I	METABOLISM	Lipid transport and metabolism
transcript:ABF92213	917.68	0.0799889	0.23165	0.345301	0.729868	0.934224	MXAN_1437	pssA	CDP-diacylglycerol--serine_O-phosphatidyltransferase	I	METABOLISM	Lipid transport and metabolism
transcript:ABF90627	499.37	0.0797434	0.328683	0.242615	0.808304	0.95666	MXAN_1675		hypothetical_protein	I	METABOLISM	Lipid transport and metabolism
transcript:ABF86558	156.666	0.0782552	0.251674	0.310939	0.755847	0.942299	MXAN_3969		1-acyl-sn-glycerol-3-phosphate_acyltransferase	I	METABOLISM	Lipid transport and metabolism
transcript:ABF91666	12.1987	0.0678621	0.427018	0.158921	0.873731	0.975997	MXAN_2034		enoyl-CoA_hydratase	I	METABOLISM	Lipid transport and metabolism
transcript:ABF88220	251.605	0.0639879	0.281235	0.227525	0.820016	0.959426	MXAN_0470		alpha/beta_hydrolase	I	METABOLISM	Lipid transport and metabolism
transcript:ABF91415	30.7734	0.0585773	0.32748	0.178873	0.858038	0.97183	MXAN_0078		KR_domain-containing_protein	I	METABOLISM	Lipid transport and metabolism
transcript:ABF89721	63.9171	0.0568319	0.334374	0.169965	0.865037	0.97362	MXAN_6319		cardiolipin_synthase_B	I	METABOLISM	Lipid transport and metabolism
transcript:ABF93152	787.339	0.053937	0.24199	0.222889	0.823622	0.960511	MXAN_3790		CoA_transferase_subunit_A	I	METABOLISM	Lipid transport and metabolism
transcript:ABF88647	99.7928	0.0500096	0.38584	0.129613	0.896873	0.982374	MXAN_5895		acyl-CoA_dehydrogenase	I	METABOLISM	Lipid transport and metabolism
transcript:ABF85990	583.788	0.0452591	0.325767	0.138931	0.889505	0.980672	MXAN_4671		acyl-CoA_dehydrogenase	I	METABOLISM	Lipid transport and metabolism
transcript:ABF86301	105.184	0.0442729	0.312343	0.141745	0.887282	0.980523	MXAN_5838		KR_domain-containing_protein	I	METABOLISM	Lipid transport and metabolism
transcript:ABF90303	58.0539	0.0352809	0.285608	0.123529	0.901688	0.98338	MXAN_5841		enoyl-CoA_hydratase	I	METABOLISM	Lipid transport and metabolism
transcript:ABF90074	92.8741	0.0305113	0.27513	0.110898	0.911698	0.98409	MXAN_6049		fatty_acid_desaturase	I	METABOLISM	Lipid transport and metabolism
transcript:ABF86564	28.4471	0.0300938	0.348717	0.0862985	0.931229	0.988962	MXAN_2418		endonuclease	I	METABOLISM	Lipid transport and metabolism
transcript:ABF87901	42.3441	0.0279762	0.312384	0.089557	0.928639	0.988487	MXAN_5369		class_I_SAM-dependent_methyltransferase	I	METABOLISM	Lipid transport and metabolism
transcript:ABF85856	560.818	0.0214653	0.188952	0.113602	0.909554	0.98409	MXAN_3795	acdA	acyl-CoA_dehydrogenase	I	METABOLISM	Lipid transport and metabolism
transcript:ABF87175	1075.9	0.0204454	0.254207	0.0804279	0.935897	0.989743	MXAN_5883	bktB	acetyl-CoA_C-acetyltransferase	I	METABOLISM	Lipid transport and metabolism
transcript:ABF88042	266.672	0.0178298	0.383473	0.0464957	0.962915	0.994788	MXAN_3894	acpP	acyl_carrier_protein	I	METABOLISM	Lipid transport and metabolism
transcript:ABF87591	7.7758	0.0161423	0.430759	0.0374741	0.970107	0.995219	MXAN_5216		hypothetical_protein	I	METABOLISM	Lipid transport and metabolism
transcript:ABF86486	47.0925	0.0113023	0.336167	0.0336211	0.973179	0.995408	MXAN_1481		acyl_dehydratase	I	METABOLISM	Lipid transport and metabolism
transcript:ABF89272	37.3011	0.0104404	0.365505	0.0285644	0.977212	0.995707	MXAN_1179		hypothetical_protein	I	METABOLISM	Lipid transport and metabolism
transcript:ABF93024	32.8539	0.00184499	0.324509	0.0056855	0.995464	0.998689	MXAN_6746		KR_domain-containing_protein	I	METABOLISM	Lipid transport and metabolism
transcript:ABF91056	49.4615	0.000142666	0.297954	0.000478821	0.999618	0.999618	MXAN_0902		acyltransferase	I	METABOLISM	Lipid transport and metabolism
transcript:ABF91874	1284.44	-0.000194412	0.195971	-0.000992046	0.999208	0.999542	MXAN_4771	fabD	[acyl-carrier-protein]_S-malonyltransferase	I	METABOLISM	Lipid transport and metabolism
transcript:ABF87544	541.924	-0.010488	0.208042	-0.0504129	0.959793	0.994339	MXAN_5868		beta-ketoacyl_synthase	I	METABOLISM	Lipid transport and metabolism
transcript:ABF91240	529.223	-0.0117925	0.21722	-0.054288	0.956706	0.994339	MXAN_2263	mutB	methylmalonyl-CoA_mutase	I	METABOLISM	Lipid transport and metabolism
transcript:ABF86195	19.0234	-0.012852	0.363458	-0.0353604	0.971792	0.995408	MXAN_7242		hypothetical_protein	I	METABOLISM	Lipid transport and metabolism
transcript:ABF86115	17.7162	-0.0154877	0.361677	-0.0428218	0.965844	0.994788	MXAN_6159		NAD(P)-dependent_oxidoreductase	I	METABOLISM	Lipid transport and metabolism
transcript:ABF90251	389.37	-0.0173184	0.239662	-0.0722615	0.942394	0.991635	MXAN_6987	fadJ	3-hydroxyacyl-CoA_dehydrogenase	I	METABOLISM	Lipid transport and metabolism
transcript:ABF85987	209.235	-0.0333472	0.278977	-0.119534	0.904852	0.98409	MXAN_5522		lactonizing_lipase	I	METABOLISM	Lipid transport and metabolism
transcript:ABF86270	662.431	-0.0346104	0.256955	-0.134694	0.892853	0.981788	MXAN_2959		long-chain_fatty_acid--CoA_ligase	I	METABOLISM	Lipid transport and metabolism
transcript:ABF90249	94.0276	-0.0346851	0.260576	-0.133109	0.894107	0.981788	MXAN_2040		MaoC_family_dehydratase	I	METABOLISM	Lipid transport and metabolism
transcript:ABF90962	11.4933	-0.0361066	0.411475	-0.0877493	0.930076	0.988962	MXAN_7231		sterol_desaturase_family_protein	I	METABOLISM	Lipid transport and metabolism
transcript:ABF86949	6.13489	-0.0366755	0.439985	-0.0833564	0.933568	NA	MXAN_1699		alpha/beta_hydrolase	I	METABOLISM	Lipid transport and metabolism
transcript:ABF86145	34.8923	-0.0374462	0.307038	-0.12196	0.902931	0.983694	MXAN_1057		lipid_A_biosynthesis_acyltransferase	I	METABOLISM	Lipid transport and metabolism
transcript:ABF90964	519.983	-0.0403633	0.195046	-0.206943	0.836054	0.966254	MXAN_4638	agmH	alpha/beta_hydrolase	I	METABOLISM	Lipid transport and metabolism
transcript:ABF87604	595.428	-0.0412661	0.239414	-0.172363	0.863152	0.973087	MXAN_4672		acyl_dehydratase	I	METABOLISM	Lipid transport and metabolism
transcript:ABF89199	216.853	-0.0422856	0.223058	-0.189572	0.849645	0.970838	MXAN_6514		undecaprenyl-diphosphatase	I	METABOLISM	Lipid transport and metabolism
transcript:ABF89785	64.0718	-0.0450458	0.301443	-0.149434	0.881211	0.977436	MXAN_2599		hypothetical_protein	I	METABOLISM	Lipid transport and metabolism
transcript:ABF86863	1644.82	-0.0463025	0.315118	-0.146937	0.883182	0.978454	MXAN_4291		acyl_carrier_protein	I	METABOLISM	Lipid transport and metabolism
transcript:ABF89985	90.131	-0.0479392	0.243432	-0.196931	0.843882	0.969618	MXAN_3380		alpha/beta_hydrolase	I	METABOLISM	Lipid transport and metabolism
transcript:ABF91887	104.897	-0.0479462	0.264847	-0.181034	0.856341	0.97183	MXAN_0537		phospholipase_D	I	METABOLISM	Lipid transport and metabolism
transcript:ABF91097	18.6041	-0.0481432	0.369868	-0.130163	0.896437	0.982374	MXAN_3855		fatty_acid_desaturase	I	METABOLISM	Lipid transport and metabolism
transcript:ABF86576	717.524	-0.0573091	0.189669	-0.302153	0.762535	0.944118	MXAN_3745		organic_solvent_ABC_transporter	I	METABOLISM	Lipid transport and metabolism
transcript:ABF89799	4.74435	-0.0593216	0.442214	-0.134147	0.893287	NA	MXAN_0338		acyl-CoA_desaturase	I	METABOLISM	Lipid transport and metabolism
transcript:ABF86511	1777.65	-0.0617953	0.210375	-0.293739	0.768958	0.946114	MXAN_5767	accC	acetyl-CoA_carboxylase_biotin_carboxylase_subunit	I	METABOLISM	Lipid transport and metabolism
transcript:ABF92436	9.64354	-0.0640565	0.416998	-0.153613	0.877914	0.975997	MXAN_7243		acyltransferase	I	METABOLISM	Lipid transport and metabolism
transcript:ABF86343	231.31	-0.0657954	0.226248	-0.290811	0.771196	0.946727	MXAN_1946		glycerol_acyltransferase	I	METABOLISM	Lipid transport and metabolism
transcript:ABF92852	54.1242	-0.0664381	0.294764	-0.225394	0.821673	0.959717	MXAN_0797		acyl-CoA_dehydrogenase	I	METABOLISM	Lipid transport and metabolism
transcript:ABF92531	111.379	-0.0667943	0.392289	-0.170268	0.864799	0.97362	MXAN_4748		NAD(P)-dependent_oxidoreductase	I	METABOLISM	Lipid transport and metabolism
transcript:ABF86141	26.0273	-0.0668938	0.419679	-0.159393	0.87336	0.975997	MXAN_0342		hypothetical_protein	I	METABOLISM	Lipid transport and metabolism
transcript:ABF92499	22.4187	-0.0680439	0.370069	-0.183868	0.854117	0.97183	MXAN_7435		alpha/beta_hydrolase	I	METABOLISM	Lipid transport and metabolism
transcript:ABF87687	1.74039	-0.0701908	0.389102	-0.180392	0.856845	NA	MXAN_6325		NAD(P)-dependent_oxidoreductase	I	METABOLISM	Lipid transport and metabolism
transcript:ABF89174	169.707	-0.0710363	0.31984	-0.2221	0.824236	0.960511	MXAN_0181		NAD(P)/FAD-dependent_oxidoreductase	I	METABOLISM	Lipid transport and metabolism
transcript:ABF87570	1114.3	-0.0711133	0.209049	-0.340176	0.733724	0.935047	MXAN_0158		alpha/beta_hydrolase	I	METABOLISM	Lipid transport and metabolism
transcript:ABF86296	180.526	-0.0722348	0.247974	-0.2913	0.770822	0.946507	MXAN_3019		hypothetical_protein	I	METABOLISM	Lipid transport and metabolism
transcript:ABF87288	159.387	-0.073623	0.271732	-0.270939	0.786438	0.951088	MXAN_7159		lipid_A_biosynthesis_acyltransferase	I	METABOLISM	Lipid transport and metabolism
transcript:ABF88980	11.7083	-0.074346	0.442098	-0.168166	0.866453	0.973924	MXAN_3647		2,3-dihydro-2,3-dihydroxybenzoate_dehydrogenase	I	METABOLISM	Lipid transport and metabolism
transcript:ABF91660	73.4106	-0.0772977	0.364367	-0.212142	0.831996	0.963908	MXAN_6637	acp	acyl_carrier_protein	I	METABOLISM	Lipid transport and metabolism
transcript:ABF90659	110.511	-0.079046	0.278546	-0.283781	0.776579	0.949573	MXAN_2154		NAD(P)-dependent_oxidoreductase	I	METABOLISM	Lipid transport and metabolism
transcript:ABF86491	59.3206	-0.0833098	0.337548	-0.246809	0.805056	0.955819	MXAN_0761		thioesterase_family_protein	I	METABOLISM	Lipid transport and metabolism
transcript:ABF93021	485.363	-0.0868141	0.244653	-0.354846	0.722705	0.932557	MXAN_6034		enoyl-[acyl-carrier-protein]_reductase_FabI	I	METABOLISM	Lipid transport and metabolism
transcript:ABF90346	174.537	-0.0898846	0.221324	-0.406123	0.684653	0.917063	MXAN_3330		1-acyl-sn-glycerol-3-phosphate_acyltransferase	I	METABOLISM	Lipid transport and metabolism
transcript:ABF93161	420.438	-0.0913244	0.197423	-0.462583	0.643663	0.900811	MXAN_0138		GMC_family_oxidoreductase	I	METABOLISM	Lipid transport and metabolism
transcript:ABF92813	60.1277	-0.0941633	0.301131	-0.312699	0.754509	0.942299	MXAN_0147		1-acyl-sn-glycerol-3-phosphate_acyltransferase	I	METABOLISM	Lipid transport and metabolism
transcript:ABF93105	236.045	-0.0945672	0.212717	-0.444569	0.656631	0.906356	MXAN_2544		hypothetical_protein	I	METABOLISM	Lipid transport and metabolism
transcript:ABF91264	403.431	-0.0953911	0.196526	-0.485388	0.627401	0.894211	MXAN_2543	plsX	phosphate_acyltransferase_PlsX	I	METABOLISM	Lipid transport and metabolism
transcript:ABF88332	6.35371	-0.0961518	0.441286	-0.21789	0.827515	NA	MXAN_4264		CoA_transferase_subunit_A	I	METABOLISM	Lipid transport and metabolism
transcript:ABF87487	393.986	-0.0964471	0.262701	-0.367137	0.713517	0.928435	MXAN_5750	carF	carotenoid_synthesis_regulator_CarF	I	METABOLISM	Lipid transport and metabolism
transcript:ABF89759	536.603	-0.0992688	0.237587	-0.417821	0.676078	0.914538	MXAN_3800	mmgB	3-hydroxybutyryl-CoA_dehydrogenase	I	METABOLISM	Lipid transport and metabolism
transcript:ABF88384	966.014	-0.103848	0.195669	-0.530734	0.595603	0.880403	MXAN_3288		glycerol-3-phosphate_O-acyltransferase	I	METABOLISM	Lipid transport and metabolism
transcript:ABF92753	49.7858	-0.105298	0.320887	-0.328147	0.742801	0.939283	MXAN_6608		enoyl-CoA_hydratase/isomerase_family_protein	I	METABOLISM	Lipid transport and metabolism
transcript:ABF92867	26.6032	-0.106388	0.371526	-0.286355	0.774606	0.948492	MXAN_2964		CoA_transferase	I	METABOLISM	Lipid transport and metabolism
transcript:ABF92307	208.432	-0.109448	0.255284	-0.428732	0.668118	0.909774	MXAN_0215		ketoacyl-ACP_synthase_III	I	METABOLISM	Lipid transport and metabolism
transcript:ABF90530	448.304	-0.112565	0.254703	-0.441947	0.658528	0.907637	MXAN_1110		acetyl-CoA_carboxylase_biotin_carboxyl_carrier_protein_subunit	I	METABOLISM	Lipid transport and metabolism
transcript:ABF92851	159.984	-0.112632	0.264698	-0.425511	0.670464	0.911373	MXAN_5593		crotonase	I	METABOLISM	Lipid transport and metabolism
transcript:ABF93035	14.2731	-0.113547	0.413666	-0.274489	0.783709	0.951088	MXAN_2554		short-chain_dehydrogenase	I	METABOLISM	Lipid transport and metabolism
transcript:ABF90972	37.2852	-0.11829	0.322946	-0.366285	0.714153	0.928466	MXAN_7069		acyl-CoA_thioesterase	I	METABOLISM	Lipid transport and metabolism
transcript:ABF92652	582.113	-0.125195	0.2875	-0.435459	0.663229	0.909261	MXAN_6518		hypothetical_protein	I	METABOLISM	Lipid transport and metabolism
transcript:ABF92964	71.5164	-0.127092	0.263944	-0.48151	0.630154	0.89464	MXAN_3532	menE	o-succinylbenzoate--CoA_ligase	I	METABOLISM	Lipid transport and metabolism
transcript:ABF92798	91.6357	-0.128631	0.272625	-0.471824	0.637052	0.898374	MXAN_6636		AMP-dependent_synthetase	I	METABOLISM	Lipid transport and metabolism
transcript:ABF88003	1878.87	-0.129561	0.182745	-0.708973	0.478341	0.828637	MXAN_1528		AMP-dependent_synthetase	I	METABOLISM	Lipid transport and metabolism
transcript:ABF87405	89.3329	-0.137466	0.253349	-0.542597	0.587408	0.876437	MXAN_4772	plsX	phosphate_acyltransferase	I	METABOLISM	Lipid transport and metabolism
transcript:ABF88943	244.581	-0.138413	0.273646	-0.50581	0.61299	0.889213	MXAN_4683		transcriptional_regulator	I	METABOLISM	Lipid transport and metabolism
transcript:ABF88804	189.68	-0.139675	0.263181	-0.530718	0.595614	0.880403	MXAN_2698		enoyl-CoA_hydratase/isomerase_family_protein	I	METABOLISM	Lipid transport and metabolism
transcript:ABF90445	8.49333	-0.139964	0.418468	-0.334469	0.738026	0.937643	MXAN_1653		acyl-CoA_desaturase	I	METABOLISM	Lipid transport and metabolism
transcript:ABF92986	338.266	-0.144652	0.284196	-0.508988	0.610761	0.888256	MXAN_0211		KR_domain-containing_protein	I	METABOLISM	Lipid transport and metabolism
transcript:ABF91529	1386.69	-0.144743	0.353268	-0.409726	0.682007	0.91599	MXAN_0632		fatty_acid_desaturase	I	METABOLISM	Lipid transport and metabolism
transcript:ABF91212	409.914	-0.1484	0.251461	-0.590152	0.555089	0.867223	MXAN_2969		acyl-CoA_dehydrogenase	I	METABOLISM	Lipid transport and metabolism
transcript:ABF89872	415.797	-0.149462	0.259512	-0.575933	0.564661	0.868629	MXAN_0191		fatty_acid_hydroxylase	I	METABOLISM	Lipid transport and metabolism
transcript:ABF85882	483.164	-0.150125	0.246407	-0.609256	0.542355	0.86162	MXAN_4386	kamE	hypothetical_protein	I	METABOLISM	Lipid transport and metabolism
transcript:ABF86668	296.385	-0.155444	0.306282	-0.507521	0.611789	0.888964	MXAN_1504		GMC_family_oxidoreductase	I	METABOLISM	Lipid transport and metabolism
transcript:ABF89096	821.778	-0.16334	0.243072	-0.67198	0.501597	0.839234	MXAN_3724	psd	phosphatidylserine_decarboxylase_proenzyme	I	METABOLISM	Lipid transport and metabolism
transcript:ABF91224	8241.76	-0.165445	0.311055	-0.531883	0.594807	0.880403	MXAN_0452		inositol-3-phosphate_synthase	I	METABOLISM	Lipid transport and metabolism
transcript:ABF91835	7.86335	-0.167487	0.42428	-0.394755	0.693024	0.920731	MXAN_0628		phospholipase	I	METABOLISM	Lipid transport and metabolism
transcript:ABF92383	1368.2	-0.171063	0.206621	-0.827908	0.407722	0.785749	MXAN_4770	fabG	3-oxoacyl-[acyl-carrier-protein]_reductase	I	METABOLISM	Lipid transport and metabolism
transcript:ABF87736	892.917	-0.177079	0.269804	-0.656323	0.511616	0.844683	MXAN_0451		inositol_phosphorylceramide_synthase	I	METABOLISM	Lipid transport and metabolism
transcript:ABF92766	186.043	-0.177838	0.23433	-0.758923	0.447899	0.810887	MXAN_3018		hypothetical_protein	I	METABOLISM	Lipid transport and metabolism
transcript:ABF92921	303.523	-0.180679	0.296716	-0.60893	0.542571	0.86162	MXAN_0915		KR_domain-containing_protein	I	METABOLISM	Lipid transport and metabolism
transcript:ABF87844	8.97989	-0.181824	0.421473	-0.431401	0.666177	0.909774	MXAN_3854		phosphatidic_acid_phosphatase	I	METABOLISM	Lipid transport and metabolism
transcript:ABF92298	40.9436	-0.183728	0.352442	-0.5213	0.602158	0.883733	MXAN_5017		phosphomevalonate_kinase	I	METABOLISM	Lipid transport and metabolism
transcript:ABF88057	486.282	-0.193272	0.211524	-0.913714	0.360867	0.76289	MXAN_2570	acsA	acetate--CoA_ligase	I	METABOLISM	Lipid transport and metabolism
transcript:ABF90119	1586.25	-0.202007	0.282391	-0.715346	0.474395	0.826911	MXAN_5136		crotonase	I	METABOLISM	Lipid transport and metabolism
transcript:ABF86643	44.9062	-0.204993	0.315468	-0.649806	0.515818	0.847682	MXAN_6874	phaC	poly(R)-hydroxyalkanoic_acid_synthase_subunit_PhaC	I	METABOLISM	Lipid transport and metabolism
transcript:ABF86990	1431.21	-0.215862	0.208719	-1.03422	0.301033	0.715204	MXAN_2704	accD	acetyl-CoA_carboxylase_carboxyltransferase_subunit_beta	I	METABOLISM	Lipid transport and metabolism
transcript:ABF89870	474.509	-0.216535	0.242862	-0.891596	0.372609	0.769524	MXAN_4626	pgsA	CDP-diacylglycerol--glycerol-3-phosphate_3-phosphatidyltransferase	I	METABOLISM	Lipid transport and metabolism
transcript:ABF87679	16.6896	-0.218469	0.390056	-0.560096	0.575414	0.873573	MXAN_5213		alpha/beta_hydrolase	I	METABOLISM	Lipid transport and metabolism
transcript:ABF86590	337.008	-0.219323	0.241556	-0.907959	0.3639	0.765001	MXAN_4673		MaoC_family_dehydratase	I	METABOLISM	Lipid transport and metabolism
transcript:ABF92638	67.5618	-0.220152	0.315881	-0.696945	0.485837	0.830901	MXAN_3925		GMC_family_oxidoreductase	I	METABOLISM	Lipid transport and metabolism
transcript:ABF92796	146.816	-0.220855	0.265506	-0.831827	0.405506	0.784422	MXAN_0055		DUF2183_domain-containing_protein	I	METABOLISM	Lipid transport and metabolism
transcript:ABF89743	164.893	-0.236456	0.22583	-1.04705	0.295075	0.713148	MXAN_5165		GMC_family_oxidoreductase	I	METABOLISM	Lipid transport and metabolism
transcript:ABF92984	43.7818	-0.236735	0.37236	-0.635769	0.524927	0.853363	MXAN_5549		enoyl-CoA_hydratase	I	METABOLISM	Lipid transport and metabolism
transcript:ABF87067	125.551	-0.2386	0.256777	-0.92921	0.35278	0.758461	MXAN_2264	mutA	methylmalonyl-CoA_mutase	I	METABOLISM	Lipid transport and metabolism
transcript:ABF91774	401.494	-0.245053	0.25084	-0.976927	0.328605	0.739982	MXAN_5326		phytase	I	METABOLISM	Lipid transport and metabolism
transcript:ABF91027	125.057	-0.251389	0.322372	-0.779809	0.435503	0.801247	MXAN_1436		alpha/beta_hydrolase	I	METABOLISM	Lipid transport and metabolism
transcript:ABF87725	74.0673	-0.254634	0.296453	-0.858935	0.390376	0.776854	MXAN_0955		1-acyl-sn-glycerol-3-phosphate_acyltransferase	I	METABOLISM	Lipid transport and metabolism
transcript:ABF89596	84.0918	-0.255981	0.282542	-0.905994	0.364939	0.765001	MXAN_7148		long-chain-fatty-acid--CoA_ligase	I	METABOLISM	Lipid transport and metabolism
transcript:ABF92181	787.82	-0.256689	0.217061	-1.18256	0.236982	0.662133	MXAN_3797		acyl-CoA_dehydrogenase	I	METABOLISM	Lipid transport and metabolism
transcript:ABF88769	392.805	-0.257554	0.290576	-0.886358	0.375425	0.771296	MXAN_0450		CDP-alcohol_phosphatidyltransferase	I	METABOLISM	Lipid transport and metabolism
transcript:ABF90033	457.945	-0.262361	0.222391	-1.17973	0.238109	0.663189	MXAN_2555	uppS	isoprenyl_transferase	I	METABOLISM	Lipid transport and metabolism
transcript:ABF91067	195.571	-0.26718	0.221392	-1.20682	0.227501	0.65169	MXAN_6988		acetyl-CoA_acetyltransferase	I	METABOLISM	Lipid transport and metabolism
transcript:ABF88697	47.8467	-0.272065	0.402014	-0.676755	0.498561	0.83557	MXAN_0201		alpha/beta_hydrolase	I	METABOLISM	Lipid transport and metabolism
transcript:ABF87411	32.6716	-0.272628	0.319592	-0.853049	0.393632	0.776854	MXAN_4456		acyl-CoA_thioesterase	I	METABOLISM	Lipid transport and metabolism
transcript:ABF90720	352.546	-0.274568	0.263759	-1.04098	0.297885	0.714022	MXAN_7310		short_chain_dehydrogenase	I	METABOLISM	Lipid transport and metabolism
transcript:ABF89057	85.8943	-0.277374	0.272952	-1.0162	0.309533	0.720629	MXAN_0949		acyl-CoA_synthetase	I	METABOLISM	Lipid transport and metabolism
transcript:ABF89362	93.5181	-0.278981	0.256676	-1.0869	0.277082	0.700389	MXAN_1457		glycerol-3-phosphate_acyltransferase	I	METABOLISM	Lipid transport and metabolism
transcript:ABF88033	480.958	-0.281717	0.265354	-1.06166	0.288389	0.709034	MXAN_7193		diacylglycerol_kinase	I	METABOLISM	Lipid transport and metabolism
transcript:ABF88566	607.774	-0.281755	0.203642	-1.38358	0.166487	0.575621	MXAN_5020		hydroxymethylglutaryl-CoA_reductase,_degradative	I	METABOLISM	Lipid transport and metabolism
transcript:ABF88099	57.0871	-0.282386	0.388764	-0.72637	0.467612	0.822646	MXAN_7232		alpha/beta_hydrolase	I	METABOLISM	Lipid transport and metabolism
transcript:ABF90696	279.622	-0.2932	0.208639	-1.4053	0.159933	0.563329	MXAN_3756		hypothetical_protein	I	METABOLISM	Lipid transport and metabolism
transcript:ABF91931	3627.27	-0.29382	0.264607	-1.1104	0.266827	0.688524	MXAN_0317		acyl-CoA_desaturase	I	METABOLISM	Lipid transport and metabolism
transcript:ABF90417	112.407	-0.297493	0.260421	-1.14236	0.253306	0.675964	MXAN_2907	pssA	CDP-diacylglycerol--serine_O-phosphatidyltransferase	I	METABOLISM	Lipid transport and metabolism
transcript:ABF88081	2081.46	-0.298409	0.238284	-1.25232	0.210452	0.634417	MXAN_2536		long-chain_fatty_acid--CoA_ligase	I	METABOLISM	Lipid transport and metabolism
transcript:ABF88718	617.077	-0.299677	0.260094	-1.15218	0.249245	0.672789	MXAN_3475		hypothetical_protein	I	METABOLISM	Lipid transport and metabolism
transcript:ABF91099	86.3116	-0.300294	0.332498	-0.903146	0.366449	0.766512	MXAN_7346		fatty_acid_hydroxylase	I	METABOLISM	Lipid transport and metabolism
transcript:ABF85963	239.047	-0.306319	0.226192	-1.35424	0.17566	0.589558	MXAN_4385		3-aminobutyryl-CoA_ammonia-lyase	I	METABOLISM	Lipid transport and metabolism
transcript:ABF86273	82.5977	-0.307206	0.367684	-0.835518	0.403426	0.782756	MXAN_0221		alpha/beta_hydrolase	I	METABOLISM	Lipid transport and metabolism
transcript:ABF87051	1227.68	-0.307911	0.194564	-1.58257	0.113519	0.492134	MXAN_3760	acdA	acyl-CoA_dehydrogenase	I	METABOLISM	Lipid transport and metabolism
transcript:ABF88187	4.68797	-0.310418	0.442437	-0.70161	0.482922	NA	MXAN_7302		CDP-alcohol_phosphatidyltransferase_family_protein	I	METABOLISM	Lipid transport and metabolism
transcript:ABF89312	69.8216	-0.319332	0.269917	-1.18308	0.236779	0.662014	MXAN_6909		NAD(P)-dependent_oxidoreductase	I	METABOLISM	Lipid transport and metabolism
transcript:ABF90885	54.9731	-0.322936	0.286696	-1.12641	0.259994	0.683252	MXAN_1340		GMC_family_oxidoreductase	I	METABOLISM	Lipid transport and metabolism
transcript:ABF88458	303.326	-0.325263	0.229473	-1.41743	0.156356	0.557916	MXAN_6374	alkK	long-chain-fatty-acid--CoA_ligase	I	METABOLISM	Lipid transport and metabolism
transcript:ABF87776	17.0547	-0.325273	0.364805	-0.891634	0.372589	0.769524	MXAN_0096		class_I_SAM-dependent_methyltransferase	I	METABOLISM	Lipid transport and metabolism
transcript:ABF85851	4946.68	-0.327789	0.227208	-1.44268	0.14911	0.549389	MXAN_6306		acyl-CoA_desaturase	I	METABOLISM	Lipid transport and metabolism
transcript:ABF92283	43.2488	-0.33074	0.308359	-1.07258	0.28346	0.705622	MXAN_0225		long-chain-fatty-acid--CoA_ligase	I	METABOLISM	Lipid transport and metabolism
transcript:ABF86535	34.0029	-0.333282	0.358063	-0.93079	0.351962	0.757983	MXAN_2712		crotonase	I	METABOLISM	Lipid transport and metabolism
transcript:ABF86255	220.773	-0.337556	0.271096	-1.24515	0.213076	0.637576	MXAN_0865		KR_domain-containing_protein	I	METABOLISM	Lipid transport and metabolism
transcript:ABF91852	38.5602	-0.360359	0.337602	-1.06741	0.285787	0.707674	MXAN_5667		alpha/beta_hydrolase	I	METABOLISM	Lipid transport and metabolism
transcript:ABF91404	52.6967	-0.363479	0.298613	-1.21722	0.223519	0.64929	MXAN_2813		MprA_protease,_GlyGly-CTERM_protein-sorting_domain-containing_form	I	METABOLISM	Lipid transport and metabolism
transcript:ABF89035	27.4963	-0.365621	0.331595	-1.10261	0.270195	0.69274	MXAN_2592		glycerophosphodiester_phosphodiesterase	I	METABOLISM	Lipid transport and metabolism
transcript:ABF92260	260.96	-0.375937	0.247687	-1.51779	0.129067	0.517688	MXAN_7311		isovaleryl-CoA_dehydrogenase	I	METABOLISM	Lipid transport and metabolism
transcript:ABF86098	189.687	-0.3792	0.22039	-1.72059	0.0853255	0.435386	MXAN_3978		acyl-CoA_dehydrogenase	I	METABOLISM	Lipid transport and metabolism
transcript:ABF90102	1670.24	-0.382508	0.233092	-1.64102	0.100793	0.466435	MXAN_2261		methylmalonyl-CoA_mutase	I	METABOLISM	Lipid transport and metabolism
transcript:ABF92700	1604.63	-0.386243	0.257885	-1.49773	0.134203	0.526697	MXAN_3495		fatty_acid_desaturase	I	METABOLISM	Lipid transport and metabolism
transcript:ABF91598	1188.54	-0.396676	0.217854	-1.82083	0.0686321	0.393331	MXAN_1111	pccA	acetyl-CoA_carboxylase_biotin_carboxylase_subunit	I	METABOLISM	Lipid transport and metabolism
transcript:ABF92716	6.02582	-0.404825	0.437423	-0.925478	0.354717	NA	MXAN_6989		acyl-CoA_dehydrogenase	I	METABOLISM	Lipid transport and metabolism
transcript:ABF87827	861.797	-0.408142	0.200124	-2.03944	0.0414061	0.316438	MXAN_5595	accC	acetyl-CoA_carboxylase_biotin_carboxylase_subunit	I	METABOLISM	Lipid transport and metabolism
transcript:ABF92876	1710.78	-0.410705	0.250874	-1.63709	0.101611	0.468566	MXAN_0853		ketoacyl-ACP_synthase_III	I	METABOLISM	Lipid transport and metabolism
transcript:ABF92357	20.4044	-0.416568	0.387644	-1.07462	0.282547	0.705622	MXAN_4267	mvaS	hydroxymethylglutaryl-CoA_synthase	I	METABOLISM	Lipid transport and metabolism
transcript:ABF87277	4.26619	-0.419242	0.435258	-0.963203	0.335446	NA	MXAN_4265		glutaconate_CoA-transferase	I	METABOLISM	Lipid transport and metabolism
transcript:ABF91975	33.7415	-0.458579	0.333782	-1.37389	0.169476	0.580256	MXAN_5960		fatty_acid_desaturase	I	METABOLISM	Lipid transport and metabolism
transcript:ABF89597	220.547	-0.459081	0.299026	-1.53526	0.12472	0.510457	MXAN_1573		AMP-binding_protein	I	METABOLISM	Lipid transport and metabolism
transcript:ABF90813	5.3745	-0.460937	0.441826	-1.04325	0.296831	NA	MXAN_6202		NAD(P)/FAD-dependent_oxidoreductase	I	METABOLISM	Lipid transport and metabolism
transcript:ABF91959	46.4735	-0.472526	0.320617	-1.4738	0.140534	0.538345	MXAN_6284		sterol_desaturase_family_protein	I	METABOLISM	Lipid transport and metabolism
transcript:ABF87412	1408.21	-0.47771	0.205164	-2.32843	0.0198892	0.221961	MXAN_3759		acyl-CoA_carboxylase_subunit_beta	I	METABOLISM	Lipid transport and metabolism
transcript:ABF91515	102.952	-0.508006	0.253212	-2.00624	0.0448302	0.325416	MXAN_2614		phosphatase_PAP2_family_protein	I	METABOLISM	Lipid transport and metabolism
transcript:ABF88799	173.149	-0.508291	0.24826	-2.04742	0.0406171	0.314328	MXAN_1596		acyltransferase	I	METABOLISM	Lipid transport and metabolism
transcript:ABF90268	576.132	-0.513378	0.230215	-2.22999	0.025748	0.253782	MXAN_1742		fatty_acid_desaturase	I	METABOLISM	Lipid transport and metabolism
transcript:ABF88262	1551.81	-0.514682	0.203315	-2.53146	0.011359	0.162038	MXAN_1113	pccB	acyl-CoA_carboxylase_subunit_beta	I	METABOLISM	Lipid transport and metabolism
transcript:ABF90428	2840.7	-0.542573	0.202168	-2.68378	0.00727959	0.127719	MXAN_7040		transporter	I	METABOLISM	Lipid transport and metabolism
transcript:ABF85940	54.9519	-0.559283	0.347921	-1.6075	0.107944	0.480407	MXAN_0950		hypothetical_protein	I	METABOLISM	Lipid transport and metabolism
transcript:ABF89451	71.8375	-0.564652	0.330164	-1.71022	0.0872258	0.442652	MXAN_5461		fatty_acid_desaturase	I	METABOLISM	Lipid transport and metabolism
transcript:ABF86752	529.984	-0.567285	0.220387	-2.57404	0.0100518	0.153921	MXAN_4289		hypothetical_protein	I	METABOLISM	Lipid transport and metabolism
transcript:ABF87076	12064.1	-0.586374	0.306489	-1.9132	0.0557224	0.360602	MXAN_5485		hypothetical_protein	I	METABOLISM	Lipid transport and metabolism
transcript:ABF92686	199.92	-0.58868	0.259273	-2.27051	0.0231768	0.237264	MXAN_6958		fatty_acid_desaturase	I	METABOLISM	Lipid transport and metabolism
transcript:ABF91506	32.9439	-0.590829	0.359743	-1.64237	0.100514	0.465801	MXAN_6277		alpha/beta_hydrolase	I	METABOLISM	Lipid transport and metabolism
transcript:ABF92016	91.3875	-0.59146	0.302726	-1.95378	0.0507278	0.345206	MXAN_7466		hypothetical_protein	I	METABOLISM	Lipid transport and metabolism
transcript:ABF88540	3.58984	-0.656141	0.438807	-1.49528	0.13484	NA	MXAN_6843		sterol_desaturase_family_protein	I	METABOLISM	Lipid transport and metabolism
transcript:ABF87186	95.5168	-0.717815	0.264308	-2.71583	0.00661099	0.123396	MXAN_6432		acyl-CoA_dehydrogenase	I	METABOLISM	Lipid transport and metabolism
transcript:ABF92925	459.204	-0.749353	0.378863	-1.9779	0.0479403	0.336094	MXAN_7299		fatty_acid_desaturase	I	METABOLISM	Lipid transport and metabolism
transcript:ABF89965	29.2965	-0.766999	0.332394	-2.3075	0.0210268	0.226194	MXAN_0704		short-chain_fatty_acid_transporter	I	METABOLISM	Lipid transport and metabolism
transcript:ABF91409	157.255	-0.774211	0.247497	-3.12816	0.00175906	0.0551408	MXAN_7157		enoyl-CoA_hydratase	I	METABOLISM	Lipid transport and metabolism
transcript:ABF88894	53.2867	-0.781715	0.320816	-2.43665	0.0148242	0.186214	MXAN_2179		3-hydroxyacyl-CoA_dehydrogenase	I	METABOLISM	Lipid transport and metabolism
transcript:ABF90058	28.1715	-0.877989	0.345863	-2.53855	0.0111314	0.161131	MXAN_1601		fatty_acid_desaturase	I	METABOLISM	Lipid transport and metabolism
transcript:ABF92979	20.8525	-0.896173	0.43195	-2.07471	0.038013	0.304941	MXAN_7125		autotransporter	I	METABOLISM	Lipid transport and metabolism
transcript:ABF89527	539.124	-0.919305	0.323626	-2.84064	0.00450227	0.0994719	MXAN_7353		3-ketoacyl-ACP_synthase	I	METABOLISM	Lipid transport and metabolism
transcript:ABF90810	1492.86	-1.18811	0.289146	-4.10903	3.97327e-05	0.00413851	MXAN_3434		hypothetical_protein	I	METABOLISM	Lipid transport and metabolism
transcript:ABF88317	89.3972	-1.39182	0.316943	-4.3914	1.12624e-05	0.00158092	MXAN_6907		sterol_desaturase_family_protein	I	METABOLISM	Lipid transport and metabolism
transcript:ABF92279	123.88	-1.49414	0.265213	-5.63374	1.7634e-08	7.23215e-06	MXAN_0422		acyl-CoA_dehydrogenase	I	METABOLISM	Lipid transport and metabolism
transcript:ABF90334	3216.11	7.33553	0.297003	24.6985	1.10886e-134	7.27635e-131	MXAN_1079		N-acetyltransferase	J	INFORMATION STORAGE AND PROCESSING	Translation, ribosomal structure and biogenesis
transcript:ABF86649	49.7753	1.42922	0.29429	4.85652	1.19465e-06	0.00027032	MXAN_2352	thrS	threonine--tRNA_ligase	J	INFORMATION STORAGE AND PROCESSING	Translation, ribosomal structure and biogenesis
transcript:ABF91441	26.4406	1.31764	0.441671	2.98331	0.0028515	0.0748463	MXAN_5188	yfiA	ribosomal_subunit_interface_protein	J	INFORMATION STORAGE AND PROCESSING	Translation, ribosomal structure and biogenesis
transcript:ABF92494	13.6715	1.14362	0.394256	2.9007	0.00372325	0.0891678	MXAN_1521		RtcB_family_protein	J	INFORMATION STORAGE AND PROCESSING	Translation, ribosomal structure and biogenesis
transcript:ABF89724	13.8238	1.05429	0.423851	2.48741	0.0128679	0.175575	MXAN_0279		ribosome-binding_factor_A	J	INFORMATION STORAGE AND PROCESSING	Translation, ribosomal structure and biogenesis
transcript:ABF89568	1379.14	1.0527	0.358287	2.93815	0.00330181	0.0826965	MXAN_3938		KR_domain-containing_protein	J	INFORMATION STORAGE AND PROCESSING	Translation, ribosomal structure and biogenesis
transcript:ABF86886	25.1549	0.994217	0.365562	2.7197	0.00653418	0.122545	MXAN_0837		formyl_transferase	J	INFORMATION STORAGE AND PROCESSING	Translation, ribosomal structure and biogenesis
transcript:ABF90532	5586.39	0.946936	0.423799	2.2344	0.025457	0.25249	MXAN_5201	rpsU	30S_ribosomal_protein_S21	J	INFORMATION STORAGE AND PROCESSING	Translation, ribosomal structure and biogenesis
transcript:ABF90131	47.0335	0.926931	0.306024	3.02895	0.00245404	0.0671388	MXAN_4082	fusA	elongation_factor_G	J	INFORMATION STORAGE AND PROCESSING	Translation, ribosomal structure and biogenesis
transcript:ABF86548	27.4525	0.753335	0.360063	2.09223	0.0364175	0.298715	MXAN_6714	map	type_I_methionyl_aminopeptidase	J	INFORMATION STORAGE AND PROCESSING	Translation, ribosomal structure and biogenesis
transcript:ABF86333	18.8818	0.679058	0.399574	1.69946	0.0892333	0.446106	MXAN_1238		RNA_ligase_RtcB_family_protein	J	INFORMATION STORAGE AND PROCESSING	Translation, ribosomal structure and biogenesis
transcript:ABF86340	13.2907	0.667455	0.401207	1.66362	0.0961888	0.459382	MXAN_4372		XRE_family_transcriptional_regulator	J	INFORMATION STORAGE AND PROCESSING	Translation, ribosomal structure and biogenesis
transcript:ABF87439	3601.28	0.654601	0.367515	1.78115	0.0748875	0.411568	MXAN_3200		conjugal_transfer_protein_TraR	J	INFORMATION STORAGE AND PROCESSING	Translation, ribosomal structure and biogenesis
transcript:ABF87319	176.766	0.637776	0.356165	1.79068	0.0733453	0.407184	MXAN_6984		N-acetyltransferase	J	INFORMATION STORAGE AND PROCESSING	Translation, ribosomal structure and biogenesis
transcript:ABF86287	521.867	0.635035	0.246744	2.57366	0.0100628	0.153921	MXAN_0358	ileS	isoleucine--tRNA_ligase	J	INFORMATION STORAGE AND PROCESSING	Translation, ribosomal structure and biogenesis
transcript:ABF88542	4.64434	0.609056	0.442459	1.37653	0.168659	NA	MXAN_2809		class_I_SAM-dependent_rRNA_methyltransferase	J	INFORMATION STORAGE AND PROCESSING	Translation, ribosomal structure and biogenesis
transcript:ABF86627	6.54358	0.604792	0.439806	1.37513	0.16909	0.57941	MXAN_6523	rpmG	50S_ribosomal_protein_L33	J	INFORMATION STORAGE AND PROCESSING	Translation, ribosomal structure and biogenesis
transcript:ABF92659	956.569	0.599788	0.226354	2.64978	0.00805453	0.135176	MXAN_5614	mraZ	division/cell_wall_cluster_transcriptional_repressor_MraZ	J	INFORMATION STORAGE AND PROCESSING	Translation, ribosomal structure and biogenesis
transcript:ABF91021	45.3929	0.58973	0.296992	1.98568	0.0470693	0.332174	MXAN_4694	queA	tRNA_preQ1(34)_S-adenosylmethionine_ribosyltransferase-isomerase_QueA	J	INFORMATION STORAGE AND PROCESSING	Translation, ribosomal structure and biogenesis
transcript:ABF92834	5249.42	0.559269	0.365736	1.52916	0.126225	0.513066	MXAN_3296	rpsG	30S_ribosomal_protein_S7	J	INFORMATION STORAGE AND PROCESSING	Translation, ribosomal structure and biogenesis
transcript:ABF88986	84.9783	0.555487	0.290065	1.91505	0.0554866	0.360141	MXAN_3498		[cytidine(C)-cytidine(C)-adenosine_(A)]-adding_enzyme	J	INFORMATION STORAGE AND PROCESSING	Translation, ribosomal structure and biogenesis
transcript:ABF90741	12589	0.545194	0.25093	2.1727	0.0298032	0.270871	MXAN_3308	rpsQ	30S_ribosomal_protein_S17	J	INFORMATION STORAGE AND PROCESSING	Translation, ribosomal structure and biogenesis
transcript:ABF91542	40.1722	0.541262	0.359094	1.5073	0.131735	0.523271	MXAN_4348		tRNA_(adenosine(37)-N6)-threonylcarbamoyltransferase_complex_ATPase_subunit_type_1_TsaE	J	INFORMATION STORAGE AND PROCESSING	Translation, ribosomal structure and biogenesis
transcript:ABF88142	40.021	0.539449	0.341653	1.57894	0.11435	0.492589	MXAN_7493	gidB	ribosomal_RNA_small_subunit_methyltransferase_G	J	INFORMATION STORAGE AND PROCESSING	Translation, ribosomal structure and biogenesis
transcript:ABF92246	10257.3	0.538701	0.278637	1.93335	0.0531937	0.351872	MXAN_3310	rplX	50S_ribosomal_protein_L24	J	INFORMATION STORAGE AND PROCESSING	Translation, ribosomal structure and biogenesis
transcript:ABF88171	113.313	0.534151	0.256583	2.08179	0.0373616	0.302409	MXAN_3294	rimI	ribosomal-protein-alanine_N-acetyltransferase	J	INFORMATION STORAGE AND PROCESSING	Translation, ribosomal structure and biogenesis
transcript:ABF88355	7.73232	0.504777	0.439947	1.14736	0.251234	0.674549	MXAN_6528	rpsN	30S_ribosomal_protein_S14	J	INFORMATION STORAGE AND PROCESSING	Translation, ribosomal structure and biogenesis
transcript:ABF87152	33.4546	0.501748	0.32044	1.56581	0.117393	0.494753	MXAN_6019	rluA	RluA_family_pseudouridine_synthase	J	INFORMATION STORAGE AND PROCESSING	Translation, ribosomal structure and biogenesis
transcript:ABF91234	390.34	0.500888	0.258963	1.93421	0.0530878	0.351618	MXAN_1139	prmA	50S_ribosomal_protein_L11_methyltransferase	J	INFORMATION STORAGE AND PROCESSING	Translation, ribosomal structure and biogenesis
transcript:ABF91312	3.54633	0.500266	0.44115	1.13401	0.256792	NA	MXAN_6526	rpmB	50S_ribosomal_protein_L28	J	INFORMATION STORAGE AND PROCESSING	Translation, ribosomal structure and biogenesis
transcript:ABF91487	15904.2	0.490854	0.228701	2.14626	0.0318519	0.278671	MXAN_2072	rpsO	30S_ribosomal_protein_S15	J	INFORMATION STORAGE AND PROCESSING	Translation, ribosomal structure and biogenesis
transcript:ABF91668	89.6168	0.470276	0.32445	1.44946	0.14721	0.546443	MXAN_3439		N-acetyltransferase	J	INFORMATION STORAGE AND PROCESSING	Translation, ribosomal structure and biogenesis
transcript:ABF87194	50.3598	0.464238	0.306935	1.5125	0.130408	0.520837	MXAN_1102		RluA_family_pseudouridine_synthase	J	INFORMATION STORAGE AND PROCESSING	Translation, ribosomal structure and biogenesis
transcript:ABF87514	3534.59	0.461953	0.232977	1.98283	0.0473863	0.333279	MXAN_3298	tuf	elongation_factor_Tu	J	INFORMATION STORAGE AND PROCESSING	Translation, ribosomal structure and biogenesis
transcript:ABF89241	276.76	0.458919	0.31188	1.47146	0.141168	0.538827	MXAN_3547	rimM	ribosome_maturation_factor_RimM	J	INFORMATION STORAGE AND PROCESSING	Translation, ribosomal structure and biogenesis
transcript:ABF90390	543.27	0.435527	0.248879	1.74996	0.0801261	0.421304	MXAN_4745	leuS	leucine--tRNA_ligase	J	INFORMATION STORAGE AND PROCESSING	Translation, ribosomal structure and biogenesis
transcript:ABF86821	28.9926	0.432522	0.345913	1.25038	0.211162	0.634996	MXAN_2548		RluA_family_pseudouridine_synthase	J	INFORMATION STORAGE AND PROCESSING	Translation, ribosomal structure and biogenesis
transcript:ABF91232	56.3978	0.413351	0.301377	1.37154	0.170206	0.581412	MXAN_6018		RNA_methyltransferase	J	INFORMATION STORAGE AND PROCESSING	Translation, ribosomal structure and biogenesis
transcript:ABF88712	169.115	0.391108	0.264783	1.47709	0.139652	0.537703	MXAN_4693	tgt	tRNA_guanosine(34)_transglycosylase_Tgt	J	INFORMATION STORAGE AND PROCESSING	Translation, ribosomal structure and biogenesis
transcript:ABF90081	10.808	0.384565	0.40817	0.942168	0.346106	0.753234	MXAN_4982		RtcB_family_protein	J	INFORMATION STORAGE AND PROCESSING	Translation, ribosomal structure and biogenesis
transcript:ABF89076	18999.5	0.379671	0.305973	1.24086	0.214656	0.639531	MXAN_3069	rpmG	50S_ribosomal_protein_L33	J	INFORMATION STORAGE AND PROCESSING	Translation, ribosomal structure and biogenesis
transcript:ABF87611	2.91943	0.378181	0.436469	0.866456	0.38624	NA	MXAN_3006		hypothetical_protein	J	INFORMATION STORAGE AND PROCESSING	Translation, ribosomal structure and biogenesis
transcript:ABF91833	6196.8	0.377937	0.31324	1.20654	0.227609	0.65169	MXAN_3321	infA	translation_initiation_factor_IF-1	J	INFORMATION STORAGE AND PROCESSING	Translation, ribosomal structure and biogenesis
transcript:ABF91324	18755.5	0.356793	0.277446	1.28599	0.198446	0.625337	MXAN_3075	rplJ	50S_ribosomal_protein_L10	J	INFORMATION STORAGE AND PROCESSING	Translation, ribosomal structure and biogenesis
transcript:ABF88311	143.954	0.353521	0.240434	1.47034	0.141469	0.538827	MXAN_1458		RNA_methyltransferase	J	INFORMATION STORAGE AND PROCESSING	Translation, ribosomal structure and biogenesis
transcript:ABF87787	251.507	0.352598	0.223331	1.57881	0.114379	0.492589	MXAN_3346	selA	L-seryl-tRNA(Sec)_selenium_transferase	J	INFORMATION STORAGE AND PROCESSING	Translation, ribosomal structure and biogenesis
transcript:ABF87422	82.7798	0.352435	0.281067	1.25392	0.209872	0.633768	MXAN_3787	rumA	class_I_SAM-dependent_RNA_methyltransferase	J	INFORMATION STORAGE AND PROCESSING	Translation, ribosomal structure and biogenesis
transcript:ABF93018	45.0427	0.344518	0.357662	0.963251	0.335421	0.744979	MXAN_0076		appr-1-p_processing_domain-containing_protein	J	INFORMATION STORAGE AND PROCESSING	Translation, ribosomal structure and biogenesis
transcript:ABF87729	6366.82	0.341759	0.274726	1.244	0.2135	0.638263	MXAN_3325	rpsD	30S_ribosomal_protein_S4	J	INFORMATION STORAGE AND PROCESSING	Translation, ribosomal structure and biogenesis
transcript:ABF87388	574.651	0.340296	0.294124	1.15698	0.24728	0.671495	MXAN_5175		hypothetical_protein	J	INFORMATION STORAGE AND PROCESSING	Translation, ribosomal structure and biogenesis
transcript:ABF87195	57.573	0.333642	0.280666	1.18875	0.234538	0.660507	MXAN_2046		tRNA_(cytidine(34)-2'-O)-methyltransferase	J	INFORMATION STORAGE AND PROCESSING	Translation, ribosomal structure and biogenesis
transcript:ABF87511	49.2255	0.333236	0.287081	1.16078	0.245733	0.669549	MXAN_0014		SAM-dependent_methyltransferase	J	INFORMATION STORAGE AND PROCESSING	Translation, ribosomal structure and biogenesis
transcript:ABF86244	5861.71	0.332712	0.351528	0.946475	0.343906	0.751486	MXAN_2695	rpmB	50S_ribosomal_protein_L28	J	INFORMATION STORAGE AND PROCESSING	Translation, ribosomal structure and biogenesis
transcript:ABF92468	1179.42	0.326878	0.221067	1.47864	0.139237	0.53714	MXAN_3765	era	GTPase_Era	J	INFORMATION STORAGE AND PROCESSING	Translation, ribosomal structure and biogenesis
transcript:ABF91041	102.129	0.324091	0.258203	1.25518	0.209414	0.633296	MXAN_5940		tRNA_epoxyqueuosine(34)_reductase_QueG	J	INFORMATION STORAGE AND PROCESSING	Translation, ribosomal structure and biogenesis
transcript:ABF92908	199.594	0.321804	0.245813	1.30914	0.190487	0.613032	MXAN_3548	trmD	tRNA_(guanosine(37)-N1)-methyltransferase_TrmD	J	INFORMATION STORAGE AND PROCESSING	Translation, ribosomal structure and biogenesis
transcript:ABF90287	5.67059	0.315794	0.436331	0.723749	0.46922	NA	MXAN_0280		RtcB_family_protein	J	INFORMATION STORAGE AND PROCESSING	Translation, ribosomal structure and biogenesis
transcript:ABF91821	110.327	0.312897	0.257904	1.21323	0.22504	0.649603	MXAN_1390		N-acetyltransferase	J	INFORMATION STORAGE AND PROCESSING	Translation, ribosomal structure and biogenesis
transcript:ABF89728	9483.33	0.307477	0.354251	0.867963	0.385415	0.776854	MXAN_3593	rplT	50S_ribosomal_protein_L20	J	INFORMATION STORAGE AND PROCESSING	Translation, ribosomal structure and biogenesis
transcript:ABF91863	21533.8	0.299973	0.262568	1.14246	0.253264	0.675964	MXAN_3076	rplL	50S_ribosomal_protein_L7/L12	J	INFORMATION STORAGE AND PROCESSING	Translation, ribosomal structure and biogenesis
transcript:ABF89422	64.2238	0.293715	0.283688	1.03535	0.300508	0.715204	MXAN_1062		N-acetyltransferase	J	INFORMATION STORAGE AND PROCESSING	Translation, ribosomal structure and biogenesis
transcript:ABF91513	45.727	0.279598	0.325736	0.858358	0.390695	0.776854	MXAN_5232		RluA_family_pseudouridine_synthase	J	INFORMATION STORAGE AND PROCESSING	Translation, ribosomal structure and biogenesis
transcript:ABF87598	9928	0.278416	0.325834	0.85447	0.392845	0.776854	MXAN_1470	rpmA	50S_ribosomal_protein_L27	J	INFORMATION STORAGE AND PROCESSING	Translation, ribosomal structure and biogenesis
transcript:ABF87671	17.9114	0.278202	0.396254	0.702078	0.48263	0.830742	MXAN_0579		DUF938_domain-containing_protein	J	INFORMATION STORAGE AND PROCESSING	Translation, ribosomal structure and biogenesis
transcript:ABF87189	27.8256	0.277529	0.390917	0.709945	0.477738	0.828637	MXAN_3626		cupin-like_domain-containing_protein	J	INFORMATION STORAGE AND PROCESSING	Translation, ribosomal structure and biogenesis
transcript:ABF90468	2082.94	0.277112	0.219579	1.26201	0.206944	0.630147	MXAN_3508	lepA	elongation_factor_4	J	INFORMATION STORAGE AND PROCESSING	Translation, ribosomal structure and biogenesis
transcript:ABF88465	87.5292	0.270825	0.258214	1.04884	0.294252	0.713029	MXAN_6004		methyltransferase_domain-containing_protein	J	INFORMATION STORAGE AND PROCESSING	Translation, ribosomal structure and biogenesis
transcript:ABF92743	11442.7	0.26903	0.2248	1.19675	0.231403	0.656492	MXAN_3068	tuf	elongation_factor_Tu	J	INFORMATION STORAGE AND PROCESSING	Translation, ribosomal structure and biogenesis
transcript:ABF89616	16075.5	0.268982	0.250122	1.0754	0.282195	0.705622	MXAN_5078	rpsF	30S_ribosomal_protein_S6	J	INFORMATION STORAGE AND PROCESSING	Translation, ribosomal structure and biogenesis
transcript:ABF86397	428.372	0.26723	0.208909	1.27917	0.200838	0.628767	MXAN_2070	rbfA	ribosome-binding_factor_A	J	INFORMATION STORAGE AND PROCESSING	Translation, ribosomal structure and biogenesis
transcript:ABF90705	8275.19	0.264592	0.341189	0.775499	0.438045	0.803368	MXAN_3592	rpmI	50S_ribosomal_protein_L35	J	INFORMATION STORAGE AND PROCESSING	Translation, ribosomal structure and biogenesis
transcript:ABF91587	9.62869	0.262975	0.416976	0.630671	0.528255	0.85506	MXAN_1559		methyltransferase_domain-containing_protein	J	INFORMATION STORAGE AND PROCESSING	Translation, ribosomal structure and biogenesis
transcript:ABF88254	345.527	0.262623	0.410933	0.63909	0.522764	0.852379	MXAN_6805	rpsD	30S_ribosomal_protein_S4	J	INFORMATION STORAGE AND PROCESSING	Translation, ribosomal structure and biogenesis
transcript:ABF86443	25.3432	0.261226	0.361086	0.723447	0.469405	0.823593	MXAN_1068	dtd	D-aminoacyl-tRNA_deacylase	J	INFORMATION STORAGE AND PROCESSING	Translation, ribosomal structure and biogenesis
transcript:ABF91053	944.472	0.260189	0.195405	1.33154	0.183012	0.601885	MXAN_4684	aspS	aspartate--tRNA_ligase	J	INFORMATION STORAGE AND PROCESSING	Translation, ribosomal structure and biogenesis
transcript:ABF88025	145.105	0.259518	0.351044	0.739274	0.459741	0.816239	MXAN_7494	gidA	tRNA_uridine-5-carboxymethylaminomethyl(34)_synthesis_enzyme_MnmG	J	INFORMATION STORAGE AND PROCESSING	Translation, ribosomal structure and biogenesis
transcript:ABF91701	4712.59	0.257744	0.255106	1.01034	0.312333	0.722938	MXAN_3309	rplN	50S_ribosomal_protein_L14	J	INFORMATION STORAGE AND PROCESSING	Translation, ribosomal structure and biogenesis
transcript:ABF92880	14.8186	0.255504	0.397787	0.642315	0.520669	0.852198	MXAN_1909		SAM-dependent_methyltransferase	J	INFORMATION STORAGE AND PROCESSING	Translation, ribosomal structure and biogenesis
transcript:ABF89622	5251.09	0.254514	0.331707	0.767287	0.442911	0.806912	MXAN_3322	rpmJ	50S_ribosomal_protein_L36	J	INFORMATION STORAGE AND PROCESSING	Translation, ribosomal structure and biogenesis
transcript:ABF91562	16770.2	0.249666	0.233526	1.06912	0.285017	0.706834	MXAN_3327	rplQ	50S_ribosomal_protein_L17	J	INFORMATION STORAGE AND PROCESSING	Translation, ribosomal structure and biogenesis
transcript:ABF89369	30.5945	0.248928	0.329851	0.754669	0.450448	0.811084	MXAN_3239		hypothetical_protein	J	INFORMATION STORAGE AND PROCESSING	Translation, ribosomal structure and biogenesis
transcript:ABF90579	187.28	0.248775	0.222193	1.11963	0.26287	0.686686	MXAN_2578		methyltransferase_domain-containing_protein	J	INFORMATION STORAGE AND PROCESSING	Translation, ribosomal structure and biogenesis
transcript:ABF87420	1714.56	0.246067	0.230456	1.06774	0.285639	0.70762	MXAN_6655	proS	proline--tRNA_ligase	J	INFORMATION STORAGE AND PROCESSING	Translation, ribosomal structure and biogenesis
transcript:ABF87474	213.6	0.245079	0.235391	1.04116	0.297802	0.714022	MXAN_5579		EF-P_lysine_aminoacylase_GenX	J	INFORMATION STORAGE AND PROCESSING	Translation, ribosomal structure and biogenesis
transcript:ABF87874	92.21	0.24173	0.287311	0.841352	0.400151	0.779905	MXAN_5516		RluA_family_pseudouridine_synthase	J	INFORMATION STORAGE AND PROCESSING	Translation, ribosomal structure and biogenesis
transcript:ABF92645	6241.13	0.23917	0.235521	1.01549	0.309872	0.720629	MXAN_2073	pnpA	polyribonucleotide_nucleotidyltransferase	J	INFORMATION STORAGE AND PROCESSING	Translation, ribosomal structure and biogenesis
transcript:ABF89825	8.0196	0.238721	0.43465	0.549226	0.58285	0.874633	MXAN_0328		N-acetyltransferase	J	INFORMATION STORAGE AND PROCESSING	Translation, ribosomal structure and biogenesis
transcript:ABF88503	85.2832	0.236992	0.259219	0.914255	0.360583	0.76289	MXAN_0954		FkbM_family_methyltransferase	J	INFORMATION STORAGE AND PROCESSING	Translation, ribosomal structure and biogenesis
transcript:ABF92975	14.4824	0.235225	0.410662	0.572794	0.566784	0.86959	MXAN_2397		fatty_acid-binding_protein	J	INFORMATION STORAGE AND PROCESSING	Translation, ribosomal structure and biogenesis
transcript:ABF86551	1145.61	0.231224	0.234066	0.987856	0.323223	0.73612	MXAN_3297	fusA	elongation_factor_G	J	INFORMATION STORAGE AND PROCESSING	Translation, ribosomal structure and biogenesis
transcript:ABF86358	9823.52	0.230119	0.272788	0.843581	0.398903	0.779599	MXAN_5343	tsf	elongation_factor_Ts	J	INFORMATION STORAGE AND PROCESSING	Translation, ribosomal structure and biogenesis
transcript:ABF91193	136.11	0.225214	0.239432	0.940619	0.3469	0.754145	MXAN_5195	truD	tRNA_pseudouridine(13)_synthase_TruD	J	INFORMATION STORAGE AND PROCESSING	Translation, ribosomal structure and biogenesis
transcript:ABF88253	135.331	0.225006	0.298957	0.752635	0.451669	0.811937	MXAN_3714		RNA_pseudouridine_synthase	J	INFORMATION STORAGE AND PROCESSING	Translation, ribosomal structure and biogenesis
transcript:ABF86984	483.182	0.222	0.271632	0.81728	0.413769	0.789882	MXAN_6316		NADPH-dependent_7-cyano-7-deazaguanine_reductase_QueF	J	INFORMATION STORAGE AND PROCESSING	Translation, ribosomal structure and biogenesis
transcript:ABF88488	1376.75	0.221989	0.195262	1.13688	0.255588	0.67754	MXAN_0405	ychF	redox-regulated_ATPase_YchF	J	INFORMATION STORAGE AND PROCESSING	Translation, ribosomal structure and biogenesis
transcript:ABF89150	6742.92	0.218603	0.301916	0.724054	0.469033	0.823379	MXAN_4773	rpmF	50S_ribosomal_protein_L32	J	INFORMATION STORAGE AND PROCESSING	Translation, ribosomal structure and biogenesis
transcript:ABF91850	197.881	0.216732	0.258062	0.839845	0.400995	0.781043	MXAN_2051	gcp	tRNA_(adenosine(37)-N6)-threonylcarbamoyltransferase_complex_transferase_subunit_TsaD	J	INFORMATION STORAGE AND PROCESSING	Translation, ribosomal structure and biogenesis
transcript:ABF85898	211.71	0.215277	0.214788	1.00228	0.31621	0.728125	MXAN_3499	trmU	tRNA_2-thiouridine(34)_synthase_MnmA	J	INFORMATION STORAGE AND PROCESSING	Translation, ribosomal structure and biogenesis
transcript:ABF89543	47.0483	0.213436	0.3126	0.682777	0.494748	0.834282	MXAN_7506	trmE	tRNA_uridine-5-carboxymethylaminomethyl(34)_synthesis_GTPase_MnmE	J	INFORMATION STORAGE AND PROCESSING	Translation, ribosomal structure and biogenesis
transcript:ABF88755	3146.5	0.212378	0.267148	0.794983	0.426623	0.797807	MXAN_3324	rpsK	30S_ribosomal_protein_S11	J	INFORMATION STORAGE AND PROCESSING	Translation, ribosomal structure and biogenesis
transcript:ABF92707	240.231	0.21159	0.317667	0.666075	0.505363	0.840496	MXAN_1484		ATPase_AAA	J	INFORMATION STORAGE AND PROCESSING	Translation, ribosomal structure and biogenesis
transcript:ABF90079	458.886	0.206907	0.223337	0.926434	0.35422	0.759848	MXAN_2545	pcnB	polynucleotide_adenylyltransferase_PcnB	J	INFORMATION STORAGE AND PROCESSING	Translation, ribosomal structure and biogenesis
transcript:ABF86514	202.021	0.20655	0.254835	0.810524	0.417639	0.793335	MXAN_2973	rrmJ	ribosomal_RNA_large_subunit_methyltransferase_E	J	INFORMATION STORAGE AND PROCESSING	Translation, ribosomal structure and biogenesis
transcript:ABF89409	530.652	0.200467	0.20079	0.99839	0.31809	0.730339	MXAN_2675	gltX	glutamate--tRNA_ligase	J	INFORMATION STORAGE AND PROCESSING	Translation, ribosomal structure and biogenesis
transcript:ABF91478	52.6225	0.198164	0.296874	0.667501	0.504452	0.840031	MXAN_2559		tRNA_(adenosine(37)-N6)-threonylcarbamoyltransferase_complex_dimerization_subunit_type_1_TsaB	J	INFORMATION STORAGE AND PROCESSING	Translation, ribosomal structure and biogenesis
transcript:ABF90638	6122.87	0.192454	0.24396	0.788875	0.430185	0.799119	MXAN_3323	rpsM	30S_ribosomal_protein_S13	J	INFORMATION STORAGE AND PROCESSING	Translation, ribosomal structure and biogenesis
transcript:ABF88546	96.7722	0.191202	0.269078	0.710581	0.477344	0.828637	MXAN_1348		class_I_SAM-dependent_methyltransferase	J	INFORMATION STORAGE AND PROCESSING	Translation, ribosomal structure and biogenesis
transcript:ABF87330	48.9904	0.190133	0.340658	0.558137	0.576751	0.873948	MXAN_1371		peptide_chain_release_factor-like_protein	J	INFORMATION STORAGE AND PROCESSING	Translation, ribosomal structure and biogenesis
transcript:ABF90364	989.553	0.187864	0.213505	0.879907	0.37891	0.774766	MXAN_1430	def	peptide_deformylase	J	INFORMATION STORAGE AND PROCESSING	Translation, ribosomal structure and biogenesis
transcript:ABF91741	63.2024	0.183544	0.307069	0.597728	0.550021	0.864696	MXAN_1988		class_I_SAM-dependent_rRNA_methyltransferase	J	INFORMATION STORAGE AND PROCESSING	Translation, ribosomal structure and biogenesis
transcript:ABF92918	346.347	0.177326	0.220183	0.80536	0.420612	0.794706	MXAN_1239		23S_rRNA_(pseudouridine(1915)-N(3))-methyltransferase_RlmH	J	INFORMATION STORAGE AND PROCESSING	Translation, ribosomal structure and biogenesis
transcript:ABF87520	10.0593	0.175911	0.40819	0.430954	0.666502	0.909774	MXAN_2769		GvpL/GvpF_family_gas_vesicle_protein	J	INFORMATION STORAGE AND PROCESSING	Translation, ribosomal structure and biogenesis
transcript:ABF91936	23.9243	0.171298	0.368275	0.465135	0.641835	0.89944	MXAN_5359		MBL_fold_hydrolase	J	INFORMATION STORAGE AND PROCESSING	Translation, ribosomal structure and biogenesis
transcript:ABF86817	118.62	0.163268	0.272378	0.599418	0.548894	0.864198	MXAN_2533		Cys-tRNA(Pro)_deacylase	J	INFORMATION STORAGE AND PROCESSING	Translation, ribosomal structure and biogenesis
transcript:ABF91210	1379.14	0.158709	0.228492	0.694594	0.48731	0.831532	MXAN_2363	glnS	glutamine--tRNA_ligase/YqeY_domain_fusion_protein	J	INFORMATION STORAGE AND PROCESSING	Translation, ribosomal structure and biogenesis
transcript:ABF93146	22.4235	0.157694	0.367626	0.428951	0.667959	0.909774	MXAN_2356		hypothetical_protein	J	INFORMATION STORAGE AND PROCESSING	Translation, ribosomal structure and biogenesis
transcript:ABF90614	57.0722	0.156513	0.288154	0.543158	0.587021	0.876059	MXAN_6301		DUF814_domain-containing_protein	J	INFORMATION STORAGE AND PROCESSING	Translation, ribosomal structure and biogenesis
transcript:ABF86721	123.138	0.153902	0.28011	0.549435	0.582707	0.874633	MXAN_5077	pth	peptidyl-tRNA_hydrolase	J	INFORMATION STORAGE AND PROCESSING	Translation, ribosomal structure and biogenesis
transcript:ABF86201	12.1975	0.153439	0.414524	0.370158	0.711265	0.927344	MXAN_1686		GNAT_family_N-acetyltransferase	J	INFORMATION STORAGE AND PROCESSING	Translation, ribosomal structure and biogenesis
transcript:ABF92331	469.231	0.153355	0.221293	0.692993	0.488314	0.832022	MXAN_3007	gid	FADH(2)-oxidizing_methylenetetrahydrofolate--tRNA-(uracil(54)-C(5))-methyltransferase_TrmFO	J	INFORMATION STORAGE AND PROCESSING	Translation, ribosomal structure and biogenesis
transcript:ABF93089	723.79	0.150721	0.333304	0.452203	0.651123	0.904294	MXAN_6182		N-acetyltransferase	J	INFORMATION STORAGE AND PROCESSING	Translation, ribosomal structure and biogenesis
transcript:ABF92596	50.192	0.145307	0.285965	0.508128	0.611364	0.888936	MXAN_6656		RNA_2',3'-cyclic_phosphodiesterase	J	INFORMATION STORAGE AND PROCESSING	Translation, ribosomal structure and biogenesis
transcript:ABF87634	4092.44	0.140575	0.340957	0.412296	0.680123	0.91599	MXAN_3295	rpsL	30S_ribosomal_protein_S12	J	INFORMATION STORAGE AND PROCESSING	Translation, ribosomal structure and biogenesis
transcript:ABF89658	80.8776	0.139458	0.298812	0.466708	0.640709	0.89933	MXAN_4925		methyltransferase_domain-containing_protein	J	INFORMATION STORAGE AND PROCESSING	Translation, ribosomal structure and biogenesis
transcript:ABF87653	2853.46	0.139069	0.202585	0.686469	0.492417	0.833158	MXAN_3312	rpsN	30S_ribosomal_protein_S14_type_Z	J	INFORMATION STORAGE AND PROCESSING	Translation, ribosomal structure and biogenesis
transcript:ABF89581	60.9292	0.136661	0.291718	0.468469	0.639449	0.899086	MXAN_3552		16S_rRNA_(cytidine(1402)-2'-O)-methyltransferase	J	INFORMATION STORAGE AND PROCESSING	Translation, ribosomal structure and biogenesis
transcript:ABF88557	541.49	0.13532	0.202318	0.668847	0.503593	0.839886	MXAN_4907	prfA	peptide_chain_release_factor_1	J	INFORMATION STORAGE AND PROCESSING	Translation, ribosomal structure and biogenesis
transcript:ABF86218	200.553	0.133491	0.226731	0.588763	0.55602	0.867223	MXAN_1462	gatC	Asp-tRNA(Asn)/Glu-tRNA(Gln)_amidotransferase_GatCAB_subunit_C	J	INFORMATION STORAGE AND PROCESSING	Translation, ribosomal structure and biogenesis
transcript:ABF88209	8383.98	0.130845	0.225848	0.57935	0.562353	0.867661	MXAN_3315	rplR	50S_ribosomal_protein_L18	J	INFORMATION STORAGE AND PROCESSING	Translation, ribosomal structure and biogenesis
transcript:ABF89251	60.5701	0.129694	0.277382	0.467565	0.640096	0.899086	MXAN_1545		threonylcarbamoyl-AMP_synthase	J	INFORMATION STORAGE AND PROCESSING	Translation, ribosomal structure and biogenesis
transcript:ABF91612	136.862	0.127689	0.23362	0.546567	0.584676	0.875057	MXAN_1979		tRNA_threonylcarbamoyladenosine_dehydratase	J	INFORMATION STORAGE AND PROCESSING	Translation, ribosomal structure and biogenesis
transcript:ABF92629	649.037	0.121409	0.249211	0.487173	0.626135	0.894211	MXAN_3747		hypothetical_protein	J	INFORMATION STORAGE AND PROCESSING	Translation, ribosomal structure and biogenesis
transcript:ABF88175	10.0723	0.119824	0.43443	0.275818	0.782687	0.951088	MXAN_7372		zinc_ribbon_domain-containing_protein	J	INFORMATION STORAGE AND PROCESSING	Translation, ribosomal structure and biogenesis
transcript:ABF87442	6746.89	0.117333	0.271702	0.431845	0.665854	0.909774	MXAN_5344	rpsB	30S_ribosomal_protein_S2	J	INFORMATION STORAGE AND PROCESSING	Translation, ribosomal structure and biogenesis
transcript:ABF86944	19.4384	0.113786	0.37189	0.305966	0.75963	0.944071	MXAN_1551		GvpL/GvpF_family_gas_vesicle_protein	J	INFORMATION STORAGE AND PROCESSING	Translation, ribosomal structure and biogenesis
transcript:ABF86784	57.8963	0.110763	0.336142	0.329513	0.741768	0.938809	MXAN_4642		TlyA_family_rRNA_(cytidine-2'-O)-methyltransferase	J	INFORMATION STORAGE AND PROCESSING	Translation, ribosomal structure and biogenesis
transcript:ABF88132	221.041	0.110158	0.264278	0.416828	0.676804	0.914738	MXAN_2082		RNA_methyltransferase	J	INFORMATION STORAGE AND PROCESSING	Translation, ribosomal structure and biogenesis
transcript:ABF91890	952.729	0.106382	0.22541	0.471948	0.636964	0.898374	MXAN_3101	glyS	glycine--tRNA_ligase_subunit_beta	J	INFORMATION STORAGE AND PROCESSING	Translation, ribosomal structure and biogenesis
transcript:ABF90282	161.972	0.105794	0.238569	0.443452	0.657439	0.906707	MXAN_0946		cupin-like_domain-containing_protein	J	INFORMATION STORAGE AND PROCESSING	Translation, ribosomal structure and biogenesis
transcript:ABF86646	3976.51	0.105686	0.261986	0.403404	0.686651	0.917866	MXAN_3311	rplE	50S_ribosomal_protein_L5	J	INFORMATION STORAGE AND PROCESSING	Translation, ribosomal structure and biogenesis
transcript:ABF90065	508.268	0.105363	0.263607	0.399697	0.68938	0.91852	MXAN_3063		23S_rRNA_(guanosine(2251)-2'-O)-methyltransferase_RlmB	J	INFORMATION STORAGE AND PROCESSING	Translation, ribosomal structure and biogenesis
transcript:ABF90179	17.2517	0.100677	0.370381	0.271819	0.785761	0.951088	MXAN_1237		N-acetyltransferase	J	INFORMATION STORAGE AND PROCESSING	Translation, ribosomal structure and biogenesis
transcript:ABF85988	5124.1	0.0933759	0.225863	0.413417	0.679301	0.915688	MXAN_3074	rplA	50S_ribosomal_protein_L1	J	INFORMATION STORAGE AND PROCESSING	Translation, ribosomal structure and biogenesis
transcript:ABF89284	479.221	0.0920845	0.222584	0.413707	0.679089	0.915688	MXAN_2796		LLM_class_flavin-dependent_oxidoreductase	J	INFORMATION STORAGE AND PROCESSING	Translation, ribosomal structure and biogenesis
transcript:ABF92675	866.588	0.0920551	0.226192	0.406977	0.684025	0.916605	MXAN_3100	glyQ	glycine--tRNA_ligase_subunit_alpha	J	INFORMATION STORAGE AND PROCESSING	Translation, ribosomal structure and biogenesis
transcript:ABF91128	526.296	0.0914105	0.221717	0.412285	0.680131	0.91599	MXAN_2976	tyrS	tyrosine--tRNA_ligase	J	INFORMATION STORAGE AND PROCESSING	Translation, ribosomal structure and biogenesis
transcript:ABF87941	2222.51	0.0900713	0.240948	0.373821	0.708538	0.92654	MXAN_3301	rplW	50S_ribosomal_protein_L23	J	INFORMATION STORAGE AND PROCESSING	Translation, ribosomal structure and biogenesis
transcript:ABF88987	929.597	0.0867588	0.221509	0.391672	0.695301	0.922103	MXAN_5912		RluA_family_pseudouridine_synthase	J	INFORMATION STORAGE AND PROCESSING	Translation, ribosomal structure and biogenesis
transcript:ABF90329	1.07937	0.0851144	0.357057	0.238378	0.811588	NA	MXAN_6324		S-adenosylmethionine_tRNA_ribosyltransferase	J	INFORMATION STORAGE AND PROCESSING	Translation, ribosomal structure and biogenesis
transcript:ABF89629	64.537	0.0812556	0.271829	0.298921	0.765	0.944661	MXAN_3384		16S_rRNA_(guanine(966)-N(2))-methyltransferase_RsmD	J	INFORMATION STORAGE AND PROCESSING	Translation, ribosomal structure and biogenesis
transcript:ABF88648	16.5905	0.0810672	0.37566	0.215799	0.829144	0.962811	MXAN_1421		RluA_family_pseudouridine_synthase	J	INFORMATION STORAGE AND PROCESSING	Translation, ribosomal structure and biogenesis
transcript:ABF86637	49.1063	0.0774227	0.321366	0.240918	0.809619	0.956889	MXAN_3397		ribonuclease_Z	J	INFORMATION STORAGE AND PROCESSING	Translation, ribosomal structure and biogenesis
transcript:ABF87624	4833.96	0.0766331	0.281942	0.271804	0.785773	0.951088	MXAN_1937		nucleoside_deaminase	J	INFORMATION STORAGE AND PROCESSING	Translation, ribosomal structure and biogenesis
transcript:ABF91925	608.641	0.0756058	0.221844	0.340805	0.73325	0.935047	MXAN_7347	def	peptide_deformylase	J	INFORMATION STORAGE AND PROCESSING	Translation, ribosomal structure and biogenesis
transcript:ABF91098	38.9277	0.0748509	0.349078	0.214425	0.830216	0.963544	MXAN_0547		hypothetical_protein	J	INFORMATION STORAGE AND PROCESSING	Translation, ribosomal structure and biogenesis
transcript:ABF87593	105.795	0.0715655	0.260519	0.274704	0.783544	0.951088	MXAN_2032		oxidoreductase	J	INFORMATION STORAGE AND PROCESSING	Translation, ribosomal structure and biogenesis
transcript:ABF89388	101.668	0.0700944	0.283042	0.247647	0.804408	0.955643	MXAN_1275		23S_rRNA_(adenine(2503)-C(2))-methyltransferase_RlmN	J	INFORMATION STORAGE AND PROCESSING	Translation, ribosomal structure and biogenesis
transcript:ABF92826	31939.6	0.069078	0.207939	0.332203	0.739736	0.93818	MXAN_3793	rpsA	30S_ribosomal_protein_S1	J	INFORMATION STORAGE AND PROCESSING	Translation, ribosomal structure and biogenesis
transcript:ABF86797	1220.12	0.0647969	0.256439	0.25268	0.800516	0.955204	MXAN_7511	rnpA	ribonuclease_P_protein_component	J	INFORMATION STORAGE AND PROCESSING	Translation, ribosomal structure and biogenesis
transcript:ABF88167	11.1654	0.0644596	0.412802	0.156151	0.875914	0.975997	MXAN_1271		tRNA_glutamyl-Q(34)_synthetase_GluQRS	J	INFORMATION STORAGE AND PROCESSING	Translation, ribosomal structure and biogenesis
transcript:ABF90196	259.225	0.064366	0.219909	0.292694	0.769756	0.946385	MXAN_5198	ansA	asparaginase	J	INFORMATION STORAGE AND PROCESSING	Translation, ribosomal structure and biogenesis
transcript:ABF90662	2425.86	0.0632982	0.36273	0.174505	0.861469	0.972301	MXAN_5341	frr	ribosome-recycling_factor	J	INFORMATION STORAGE AND PROCESSING	Translation, ribosomal structure and biogenesis
transcript:ABF88306	18.6615	0.0595845	0.355848	0.167444	0.867021	0.973924	MXAN_6338		translation_initiation_factor	J	INFORMATION STORAGE AND PROCESSING	Translation, ribosomal structure and biogenesis
transcript:ABF86078	1416.85	0.0588698	0.213963	0.27514	0.783209	0.951088	MXAN_3544		23S_rRNA_(adenine(2503)-C(2))-methyltransferase_RlmN	J	INFORMATION STORAGE AND PROCESSING	Translation, ribosomal structure and biogenesis
transcript:ABF89974	223.602	0.0552544	0.211171	0.261657	0.793586	0.954279	MXAN_3739		RsmB/NOP_family_methyltransferase	J	INFORMATION STORAGE AND PROCESSING	Translation, ribosomal structure and biogenesis
transcript:ABF87314	39.0864	0.0546597	0.398193	0.137269	0.890818	0.980868	MXAN_0262		N-acetyltransferase	J	INFORMATION STORAGE AND PROCESSING	Translation, ribosomal structure and biogenesis
transcript:ABF90205	438.135	0.0541889	0.220742	0.245485	0.806081	0.955819	MXAN_3958	truD	tRNA_pseudouridine(13)_synthase_TruD	J	INFORMATION STORAGE AND PROCESSING	Translation, ribosomal structure and biogenesis
transcript:ABF88845	5704.66	0.0538849	0.299886	0.179684	0.8574	0.97183	MXAN_0581	infC	translation_initiation_factor_IF-3	J	INFORMATION STORAGE AND PROCESSING	Translation, ribosomal structure and biogenesis
transcript:ABF91475	275.758	0.0515807	0.288904	0.17854	0.858299	0.97183	MXAN_1962		hypothetical_protein	J	INFORMATION STORAGE AND PROCESSING	Translation, ribosomal structure and biogenesis
transcript:ABF88223	1198.37	0.0491363	0.243977	0.201397	0.840388	0.96863	MXAN_4734	prfB	peptide_chain_release_factor_2	J	INFORMATION STORAGE AND PROCESSING	Translation, ribosomal structure and biogenesis
transcript:ABF88866	44.3579	0.0455295	0.345024	0.13196	0.895016	0.981788	MXAN_4480		XRE_family_transcriptional_regulator	J	INFORMATION STORAGE AND PROCESSING	Translation, ribosomal structure and biogenesis
transcript:ABF87527	7.11471	0.0435718	0.434477	0.100285	0.920118	0.985957	MXAN_0332	rimJ	GNAT_family_N-acetyltransferase	J	INFORMATION STORAGE AND PROCESSING	Translation, ribosomal structure and biogenesis
transcript:ABF89987	4704.34	0.0430275	0.223684	0.192358	0.847462	0.970514	MXAN_3316	rpsE	30S_ribosomal_protein_S5	J	INFORMATION STORAGE AND PROCESSING	Translation, ribosomal structure and biogenesis
transcript:ABF92361	6699.21	0.0379471	0.284751	0.133264	0.893984	0.981788	MXAN_3299	rpsJ	30S_ribosomal_protein_S10	J	INFORMATION STORAGE AND PROCESSING	Translation, ribosomal structure and biogenesis
transcript:ABF87460	266.179	0.0327499	0.235744	0.138922	0.889512	0.980672	MXAN_3282		class_I_SAM-dependent_rRNA_methyltransferase	J	INFORMATION STORAGE AND PROCESSING	Translation, ribosomal structure and biogenesis
transcript:ABF88454	261.85	0.032493	0.22998	0.141287	0.887644	0.980672	MXAN_0663	rnz	ribonuclease_Z	J	INFORMATION STORAGE AND PROCESSING	Translation, ribosomal structure and biogenesis
transcript:ABF88224	9090.95	0.0293656	0.28488	0.103081	0.917899	0.985957	MXAN_3306	rplP	50S_ribosomal_protein_L16	J	INFORMATION STORAGE AND PROCESSING	Translation, ribosomal structure and biogenesis
transcript:ABF89255	4736.66	0.0212605	0.183046	0.116149	0.907535	0.98409	MXAN_3314	rplF	50S_ribosomal_protein_L6	J	INFORMATION STORAGE AND PROCESSING	Translation, ribosomal structure and biogenesis
transcript:ABF87268	68.2977	0.0210562	0.359343	0.0585964	0.953274	0.993993	MXAN_0390		ribonuclease_E_inhibitor_RraA	J	INFORMATION STORAGE AND PROCESSING	Translation, ribosomal structure and biogenesis
transcript:ABF90616	3994.89	0.0208209	0.291791	0.0713557	0.943115	0.991635	MXAN_3300	rplD	50S_ribosomal_protein_L4	J	INFORMATION STORAGE AND PROCESSING	Translation, ribosomal structure and biogenesis
transcript:ABF87414	369.091	0.0195814	0.237727	0.0823691	0.934353	0.989521	MXAN_2071	truB	tRNA_pseudouridine(55)_synthase_TruB	J	INFORMATION STORAGE AND PROCESSING	Translation, ribosomal structure and biogenesis
transcript:ABF91840	4169.59	0.017889	0.327237	0.0546669	0.956404	0.994339	MXAN_3549	rplS	50S_ribosomal_protein_L19	J	INFORMATION STORAGE AND PROCESSING	Translation, ribosomal structure and biogenesis
transcript:ABF89387	472.74	0.0163888	0.261003	0.0627915	0.949933	0.99271	MXAN_4454		cyclase	J	INFORMATION STORAGE AND PROCESSING	Translation, ribosomal structure and biogenesis
transcript:ABF89730	1.41617	0.0161118	0.391146	0.0411914	0.967143	NA	MXAN_6073		DNA_ligase-associated_DEXH_box_helicase	J	INFORMATION STORAGE AND PROCESSING	Translation, ribosomal structure and biogenesis
transcript:ABF89958	1688.52	0.0147992	0.277989	0.0532366	0.957543	0.994339	MXAN_3307	rpmC	50S_ribosomal_protein_L29	J	INFORMATION STORAGE AND PROCESSING	Translation, ribosomal structure and biogenesis
transcript:ABF92311	349.822	0.0144939	0.247677	0.0585194	0.953335	0.993993	MXAN_3594	pheS	phenylalanine--tRNA_ligase_subunit_alpha	J	INFORMATION STORAGE AND PROCESSING	Translation, ribosomal structure and biogenesis
transcript:ABF89792	26.4429	0.0136383	0.348674	0.0391149	0.968799	0.995032	MXAN_7359	truB	tRNA_pseudouridine(55)_synthase_TruB	J	INFORMATION STORAGE AND PROCESSING	Translation, ribosomal structure and biogenesis
transcript:ABF90916	1643.84	0.0107928	0.188648	0.0572112	0.954377	0.994339	MXAN_2298	asnS	asparagine--tRNA_ligase	J	INFORMATION STORAGE AND PROCESSING	Translation, ribosomal structure and biogenesis
transcript:ABF89047	744.409	0.0087962	0.235414	0.0373649	0.970194	0.995219	MXAN_3784	miaB	tRNA_(N6-isopentenyl_adenosine(37)-C2)-methylthiotransferase_MiaB	J	INFORMATION STORAGE AND PROCESSING	Translation, ribosomal structure and biogenesis
transcript:ABF86914	99.0021	0.00864447	0.336736	0.0256713	0.979519	0.995759	MXAN_3352		RluA_family_pseudouridine_synthase	J	INFORMATION STORAGE AND PROCESSING	Translation, ribosomal structure and biogenesis
transcript:ABF86371	11326.9	0.00752077	0.30292	0.0248276	0.980192	0.995759	MXAN_3370	rplC	50S_ribosomal_protein_L3	J	INFORMATION STORAGE AND PROCESSING	Translation, ribosomal structure and biogenesis
transcript:ABF87184	25.1431	-0.00233653	0.370559	-0.00630542	0.994969	0.998604	MXAN_1586		rRNA_pseudouridine_synthase	J	INFORMATION STORAGE AND PROCESSING	Translation, ribosomal structure and biogenesis
transcript:ABF90735	97.6361	-0.00880597	0.256692	-0.0343056	0.972633	0.995408	MXAN_6304		tRNA_dihydrouridine_synthase_DusB	J	INFORMATION STORAGE AND PROCESSING	Translation, ribosomal structure and biogenesis
transcript:ABF92760	841.296	-0.010889	0.232699	-0.0467944	0.962677	0.994788	MXAN_5138		site-specific_DNA-methyltransferase	J	INFORMATION STORAGE AND PROCESSING	Translation, ribosomal structure and biogenesis
transcript:ABF91068	3511.67	-0.0160333	0.261811	-0.06124	0.951168	0.993202	MXAN_1994	rpsI	30S_ribosomal_protein_S9	J	INFORMATION STORAGE AND PROCESSING	Translation, ribosomal structure and biogenesis
transcript:ABF89518	185.908	-0.0177014	0.259156	-0.0683039	0.945544	0.991635	MXAN_1401	rsmB	16S_rRNA_(cytosine(967)-C(5))-methyltransferase_RsmB	J	INFORMATION STORAGE AND PROCESSING	Translation, ribosomal structure and biogenesis
transcript:ABF86284	4477.72	-0.0199951	0.306367	-0.0652654	0.947963	0.992427	MXAN_1469	rplU	50S_ribosomal_protein_L21	J	INFORMATION STORAGE AND PROCESSING	Translation, ribosomal structure and biogenesis
transcript:ABF86248	87.5019	-0.0206447	0.25548	-0.0808076	0.935595	0.989661	MXAN_0143		cupin	J	INFORMATION STORAGE AND PROCESSING	Translation, ribosomal structure and biogenesis
transcript:ABF91341	5198.66	-0.0222678	0.242199	-0.0919404	0.926745	0.988027	MXAN_5769	efp	elongation_factor_P	J	INFORMATION STORAGE AND PROCESSING	Translation, ribosomal structure and biogenesis
transcript:ABF90939	283.415	-0.0223059	0.208271	-0.1071	0.914709	0.985603	MXAN_4439		hypothetical_protein	J	INFORMATION STORAGE AND PROCESSING	Translation, ribosomal structure and biogenesis
transcript:ABF90644	17.3372	-0.022628	0.404644	-0.0559206	0.955405	0.994339	MXAN_3731	miaA	tRNA_(adenosine(37)-N6)-dimethylallyltransferase_MiaA	J	INFORMATION STORAGE AND PROCESSING	Translation, ribosomal structure and biogenesis
transcript:ABF90496	244.872	-0.0238013	0.217295	-0.109535	0.912779	0.98434	MXAN_2283	dusA	tRNA_dihydrouridine(20/20a)_synthase_DusA	J	INFORMATION STORAGE AND PROCESSING	Translation, ribosomal structure and biogenesis
transcript:ABF88526	3995.6	-0.033869	0.209196	-0.161901	0.871384	0.975997	MXAN_3313	rpsH	30S_ribosomal_protein_S8	J	INFORMATION STORAGE AND PROCESSING	Translation, ribosomal structure and biogenesis
transcript:ABF90544	376.932	-0.0360681	0.349231	-0.103279	0.917742	0.985957	MXAN_6459		RNA_methyltransferase	J	INFORMATION STORAGE AND PROCESSING	Translation, ribosomal structure and biogenesis
transcript:ABF90115	278.18	-0.0431625	0.301005	-0.143395	0.885978	0.980073	MXAN_3595	pheT	phenylalanine--tRNA_ligase_subunit_beta	J	INFORMATION STORAGE AND PROCESSING	Translation, ribosomal structure and biogenesis
transcript:ABF92388	10192.6	-0.0442344	0.237612	-0.186162	0.852318	0.971475	MXAN_2408	fusA	elongation_factor_G_1	J	INFORMATION STORAGE AND PROCESSING	Translation, ribosomal structure and biogenesis
transcript:ABF92515	197.245	-0.04888	0.429239	-0.113876	0.909336	0.98409	MXAN_5859		ion_transporter	J	INFORMATION STORAGE AND PROCESSING	Translation, ribosomal structure and biogenesis
transcript:ABF87599	2893.42	-0.049345	0.224553	-0.219747	0.826068	0.96057	MXAN_3317	rpmD	50S_ribosomal_protein_L30	J	INFORMATION STORAGE AND PROCESSING	Translation, ribosomal structure and biogenesis
transcript:ABF85927	19.3006	-0.049593	0.391616	-0.126637	0.899228	0.982889	MXAN_0517		N-acetyltransferase	J	INFORMATION STORAGE AND PROCESSING	Translation, ribosomal structure and biogenesis
transcript:ABF86325	121.979	-0.0506764	0.249711	-0.20294	0.839182	0.968128	MXAN_5612	mraW	ribosomal_RNA_small_subunit_methyltransferase_H	J	INFORMATION STORAGE AND PROCESSING	Translation, ribosomal structure and biogenesis
transcript:ABF90913	250.709	-0.0509695	0.2207	-0.230945	0.817357	0.958949	MXAN_1985		hypothetical_protein	J	INFORMATION STORAGE AND PROCESSING	Translation, ribosomal structure and biogenesis
transcript:ABF89880	5098.53	-0.0519322	0.202012	-0.257075	0.797121	0.955204	MXAN_5080	rplI	50S_ribosomal_protein_L9	J	INFORMATION STORAGE AND PROCESSING	Translation, ribosomal structure and biogenesis
transcript:ABF91406	49.3278	-0.0595276	0.295142	-0.201691	0.840158	0.96863	MXAN_5385		N-acetyltransferase	J	INFORMATION STORAGE AND PROCESSING	Translation, ribosomal structure and biogenesis
transcript:ABF86292	196.765	-0.0619004	0.298947	-0.207062	0.835962	0.966254	MXAN_2367		N-acetyltransferase	J	INFORMATION STORAGE AND PROCESSING	Translation, ribosomal structure and biogenesis
transcript:ABF89771	832.994	-0.0624027	0.232471	-0.268432	0.788367	0.951875	MXAN_1476		30S_ribosomal_protein_S12_methylthiotransferase_RimO	J	INFORMATION STORAGE AND PROCESSING	Translation, ribosomal structure and biogenesis
transcript:ABF93120	629.182	-0.062698	0.197507	-0.317448	0.750904	0.942299	MXAN_2630	cysS	cysteine--tRNA_ligase	J	INFORMATION STORAGE AND PROCESSING	Translation, ribosomal structure and biogenesis
transcript:ABF86369	805.835	-0.0628702	0.249539	-0.251945	0.801084	0.955204	MXAN_1941	serS	serine--tRNA_ligase	J	INFORMATION STORAGE AND PROCESSING	Translation, ribosomal structure and biogenesis
transcript:ABF88771	65.7117	-0.0656603	0.282597	-0.232346	0.816269	0.958032	MXAN_3661		DUF3565_domain-containing_protein	J	INFORMATION STORAGE AND PROCESSING	Translation, ribosomal structure and biogenesis
transcript:ABF91094	8115.53	-0.0669318	0.191803	-0.34896	0.727119	0.934224	MXAN_3305	rpsC	30S_ribosomal_protein_S3	J	INFORMATION STORAGE AND PROCESSING	Translation, ribosomal structure and biogenesis
transcript:ABF87690	209.653	-0.0684977	0.226961	-0.301803	0.762802	0.944118	MXAN_2004	rph	ribonuclease_PH	J	INFORMATION STORAGE AND PROCESSING	Translation, ribosomal structure and biogenesis
transcript:ABF92702	2984.68	-0.0690367	0.253057	-0.272811	0.784998	0.951088	MXAN_5076	rplY	50S_ribosomal_protein_L25	J	INFORMATION STORAGE AND PROCESSING	Translation, ribosomal structure and biogenesis
transcript:ABF87988	1717.87	-0.070202	0.219038	-0.320501	0.748589	0.941055	MXAN_3591	thrS	threonine--tRNA_ligase	J	INFORMATION STORAGE AND PROCESSING	Translation, ribosomal structure and biogenesis
transcript:ABF91827	1639.21	-0.0755398	0.1967	-0.384037	0.700951	0.92476	MXAN_3559		30S_ribosomal_protein_S1	J	INFORMATION STORAGE AND PROCESSING	Translation, ribosomal structure and biogenesis
transcript:ABF90383	81.9939	-0.0780944	0.256079	-0.304962	0.760395	0.944118	MXAN_4838		amidase	J	INFORMATION STORAGE AND PROCESSING	Translation, ribosomal structure and biogenesis
transcript:ABF91803	3282.03	-0.0796859	0.241977	-0.329312	0.74192	0.938809	MXAN_5139	rpmE	50S_ribosomal_protein_L31	J	INFORMATION STORAGE AND PROCESSING	Translation, ribosomal structure and biogenesis
transcript:ABF87703	216.357	-0.0828658	0.263015	-0.315062	0.752715	0.942299	MXAN_1479		RNase_J_family_beta-CASP_ribonuclease	J	INFORMATION STORAGE AND PROCESSING	Translation, ribosomal structure and biogenesis
transcript:ABF89649	142.85	-0.0890299	0.257666	-0.345525	0.7297	0.934224	MXAN_0512		class_I_SAM-dependent_methyltransferase	J	INFORMATION STORAGE AND PROCESSING	Translation, ribosomal structure and biogenesis
transcript:ABF90422	380.959	-0.0898808	0.365714	-0.245768	0.805862	0.955819	MXAN_1356	hflX	GTPase_HflX	J	INFORMATION STORAGE AND PROCESSING	Translation, ribosomal structure and biogenesis
transcript:ABF85892	86.762	-0.0954406	0.304955	-0.312966	0.754307	0.942299	MXAN_0064		RtcB_family_protein	J	INFORMATION STORAGE AND PROCESSING	Translation, ribosomal structure and biogenesis
transcript:ABF86783	442.571	-0.0965988	0.284484	-0.339558	0.734189	0.935047	MXAN_3846		threonylcarbamoyl-AMP_synthase	J	INFORMATION STORAGE AND PROCESSING	Translation, ribosomal structure and biogenesis
transcript:ABF90914	130.445	-0.0982277	0.353905	-0.277554	0.781355	0.951085	MXAN_7087		hypothetical_protein	J	INFORMATION STORAGE AND PROCESSING	Translation, ribosomal structure and biogenesis
transcript:ABF90352	113.924	-0.0987054	0.25442	-0.387963	0.698044	0.923779	MXAN_5718		conjugal_transfer_protein_TraR	J	INFORMATION STORAGE AND PROCESSING	Translation, ribosomal structure and biogenesis
transcript:ABF89561	2.89762	-0.0991303	0.414158	-0.239354	0.810831	NA	MXAN_3980		GNAT_family_N-acetyltransferase	J	INFORMATION STORAGE AND PROCESSING	Translation, ribosomal structure and biogenesis
transcript:ABF91671	115.982	-0.106409	0.242772	-0.438306	0.661164	0.908432	MXAN_5568		class_I_SAM-dependent_rRNA_methyltransferase	J	INFORMATION STORAGE AND PROCESSING	Translation, ribosomal structure and biogenesis
transcript:ABF87925	50.1442	-0.109119	0.306095	-0.356487	0.721476	0.932133	MXAN_4360	tilS	tRNA_lysidine(34)_synthetase_TilS	J	INFORMATION STORAGE AND PROCESSING	Translation, ribosomal structure and biogenesis
transcript:ABF87513	501.248	-0.110577	0.20225	-0.546734	0.584562	0.875057	MXAN_4566		N-acetyltransferase	J	INFORMATION STORAGE AND PROCESSING	Translation, ribosomal structure and biogenesis
transcript:ABF89951	46.8447	-0.116837	0.313793	-0.372339	0.709641	0.926699	MXAN_4057		tRNA_pseudouridine_synthase_A	J	INFORMATION STORAGE AND PROCESSING	Translation, ribosomal structure and biogenesis
transcript:ABF86547	4085.74	-0.11833	0.310113	-0.381569	0.702781	0.92476	MXAN_3073	rplK	50S_ribosomal_protein_L11	J	INFORMATION STORAGE AND PROCESSING	Translation, ribosomal structure and biogenesis
transcript:ABF88832	7849.43	-0.118752	0.214514	-0.553586	0.579862	0.874633	MXAN_2068	infB	translation_initiation_factor_IF-2	J	INFORMATION STORAGE AND PROCESSING	Translation, ribosomal structure and biogenesis
transcript:ABF91213	48.0448	-0.123221	0.289133	-0.426173	0.669982	0.910986	MXAN_2615		N-acetyltransferase	J	INFORMATION STORAGE AND PROCESSING	Translation, ribosomal structure and biogenesis
transcript:ABF87720	4038.43	-0.129328	0.268181	-0.482241	0.629635	0.89464	MXAN_3318	rplO	50S_ribosomal_protein_L15	J	INFORMATION STORAGE AND PROCESSING	Translation, ribosomal structure and biogenesis
transcript:ABF92019	77.7217	-0.134812	0.323807	-0.416335	0.677165	0.914738	MXAN_2043		nucleotidyltransferase_family_protein	J	INFORMATION STORAGE AND PROCESSING	Translation, ribosomal structure and biogenesis
transcript:ABF86211	932.532	-0.136922	0.253469	-0.540191	0.589065	0.876717	MXAN_4742	rpsT	30S_ribosomal_protein_S20	J	INFORMATION STORAGE AND PROCESSING	Translation, ribosomal structure and biogenesis
transcript:ABF88196	198.277	-0.141411	0.253191	-0.558517	0.576491	0.873948	MXAN_4931		hypothetical_protein	J	INFORMATION STORAGE AND PROCESSING	Translation, ribosomal structure and biogenesis
transcript:ABF88468	951.427	-0.143672	0.253907	-0.565844	0.5715	0.871933	MXAN_3839	rluB	ribosomal_large_subunit_pseudouridine_synthase_B	J	INFORMATION STORAGE AND PROCESSING	Translation, ribosomal structure and biogenesis
transcript:ABF93144	81.7142	-0.143937	0.255132	-0.564166	0.572641	0.872576	MXAN_5117		class_I_SAM-dependent_rRNA_methyltransferase	J	INFORMATION STORAGE AND PROCESSING	Translation, ribosomal structure and biogenesis
transcript:ABF92962	3709.94	-0.14894	0.24516	-0.607524	0.543503	0.861674	MXAN_4815		hypothetical_protein	J	INFORMATION STORAGE AND PROCESSING	Translation, ribosomal structure and biogenesis
transcript:ABF90629	61.2269	-0.15106	0.286918	-0.526492	0.598547	0.882224	MXAN_3055	hrpB	ATP-dependent_helicase_HrpB	J	INFORMATION STORAGE AND PROCESSING	Translation, ribosomal structure and biogenesis
transcript:ABF86666	26.0131	-0.161195	0.367922	-0.438122	0.661298	0.908432	MXAN_5915		MBL_fold_nuclease	J	INFORMATION STORAGE AND PROCESSING	Translation, ribosomal structure and biogenesis
transcript:ABF90657	66.431	-0.16508	0.346593	-0.476294	0.633865	0.895988	MXAN_1105		ribosome_assembly_RNA-binding_protein_YhbY	J	INFORMATION STORAGE AND PROCESSING	Translation, ribosomal structure and biogenesis
transcript:ABF87732	40.7664	-0.175184	0.315395	-0.555443	0.578592	0.874128	MXAN_5346		23S_rRNA_(cytidine(2498)-2'-O)-methyltransferase_RlmM	J	INFORMATION STORAGE AND PROCESSING	Translation, ribosomal structure and biogenesis
transcript:ABF90687	1716.87	-0.175246	0.246023	-0.712317	0.476268	0.827887	MXAN_5079	rpsR	30S_ribosomal_protein_S18	J	INFORMATION STORAGE AND PROCESSING	Translation, ribosomal structure and biogenesis
transcript:ABF90008	5727.57	-0.17583	0.266721	-0.659228	0.509749	0.84357	MXAN_1993	rplM	50S_ribosomal_protein_L13	J	INFORMATION STORAGE AND PROCESSING	Translation, ribosomal structure and biogenesis
transcript:ABF89106	363.52	-0.175876	0.294708	-0.596782	0.550653	0.864718	MXAN_1065	yfiA	ribosomal_subunit_interface_protein	J	INFORMATION STORAGE AND PROCESSING	Translation, ribosomal structure and biogenesis
transcript:ABF86484	61.3404	-0.180169	0.295238	-0.61025	0.541696	0.86162	MXAN_0546		cupin	J	INFORMATION STORAGE AND PROCESSING	Translation, ribosomal structure and biogenesis
transcript:ABF88297	78.2126	-0.182019	0.250194	-0.727511	0.466913	0.822331	MXAN_5790		tRNA_(guanine-N(7)-)-methyltransferase	J	INFORMATION STORAGE AND PROCESSING	Translation, ribosomal structure and biogenesis
transcript:ABF92614	43.6862	-0.183626	0.309227	-0.593821	0.552632	0.866001	MXAN_3566		amidase	J	INFORMATION STORAGE AND PROCESSING	Translation, ribosomal structure and biogenesis
transcript:ABF88726	1993.02	-0.184294	0.265361	-0.694505	0.487366	0.831532	MXAN_3545	rpsP	30S_ribosomal_protein_S16	J	INFORMATION STORAGE AND PROCESSING	Translation, ribosomal structure and biogenesis
transcript:ABF85996	768.567	-0.184687	0.234804	-0.78656	0.43154	0.799888	MXAN_3725	hisS	histidine--tRNA_ligase	J	INFORMATION STORAGE AND PROCESSING	Translation, ribosomal structure and biogenesis
transcript:ABF86684	1644.15	-0.185319	0.311665	-0.594609	0.552105	0.865634	MXAN_7512	rpmH	50S_ribosomal_protein_L34	J	INFORMATION STORAGE AND PROCESSING	Translation, ribosomal structure and biogenesis
transcript:ABF86502	13.168	-0.186206	0.396824	-0.46924	0.638898	0.899086	MXAN_2027		16S_rRNA_(uracil(1498)-N(3))-methyltransferase	J	INFORMATION STORAGE AND PROCESSING	Translation, ribosomal structure and biogenesis
transcript:ABF91683	1.02939	-0.187305	0.344159	-0.54424	0.586276	NA	MXAN_1053		hypothetical_protein	J	INFORMATION STORAGE AND PROCESSING	Translation, ribosomal structure and biogenesis
transcript:ABF88137	36.7493	-0.195797	0.340232	-0.57548	0.564967	0.868629	MXAN_4584		hypothetical_protein	J	INFORMATION STORAGE AND PROCESSING	Translation, ribosomal structure and biogenesis
transcript:ABF87817	197.087	-0.198218	0.220669	-0.898258	0.369048	0.7683	MXAN_2052	ksgA	ribosomal_RNA_small_subunit_methyltransferase_A	J	INFORMATION STORAGE AND PROCESSING	Translation, ribosomal structure and biogenesis
transcript:ABF87954	302.684	-0.21188	0.257172	-0.823885	0.410005	0.787341	MXAN_6417	exsB	7-cyano-7-deazaguanine_synthase	J	INFORMATION STORAGE AND PROCESSING	Translation, ribosomal structure and biogenesis
transcript:ABF86332	66.3871	-0.213064	0.270423	-0.787894	0.430759	0.799119	MXAN_3222		N-acetyltransferase	J	INFORMATION STORAGE AND PROCESSING	Translation, ribosomal structure and biogenesis
transcript:ABF87542	238.223	-0.213885	0.209438	-1.02123	0.307144	0.720496	MXAN_2273		ribosome_small_subunit-dependent_GTPase_A	J	INFORMATION STORAGE AND PROCESSING	Translation, ribosomal structure and biogenesis
transcript:ABF88625	688.415	-0.222995	0.193885	-1.15014	0.250085	0.673738	MXAN_4051	leuS	leucine--tRNA_ligase	J	INFORMATION STORAGE AND PROCESSING	Translation, ribosomal structure and biogenesis
transcript:ABF86857	938.022	-0.226186	0.193008	-1.1719	0.241236	0.666242	MXAN_5992	prfC	peptide_chain_release_factor_3	J	INFORMATION STORAGE AND PROCESSING	Translation, ribosomal structure and biogenesis
transcript:ABF86522	910.687	-0.229388	0.22079	-1.03894	0.298832	0.714022	MXAN_4731	lysS	lysine--tRNA_ligase	J	INFORMATION STORAGE AND PROCESSING	Translation, ribosomal structure and biogenesis
transcript:ABF86989	1920.74	-0.229517	0.219101	-1.04754	0.29485	0.713148	MXAN_4460	valS	valine--tRNA_ligase	J	INFORMATION STORAGE AND PROCESSING	Translation, ribosomal structure and biogenesis
transcript:ABF86020	128.695	-0.234779	0.24168	-0.971448	0.331325	0.74079	MXAN_3177	hrpA	ATP-dependent_RNA_helicase_HrpA	J	INFORMATION STORAGE AND PROCESSING	Translation, ribosomal structure and biogenesis
transcript:ABF90022	853.692	-0.235588	0.18175	-1.29622	0.194899	0.620237	MXAN_6220		isoleucine--tRNA_ligase	J	INFORMATION STORAGE AND PROCESSING	Translation, ribosomal structure and biogenesis
transcript:ABF89115	2169.7	-0.265716	0.229704	-1.15677	0.247365	0.671495	MXAN_3303	rpsS	30S_ribosomal_protein_S19	J	INFORMATION STORAGE AND PROCESSING	Translation, ribosomal structure and biogenesis
transcript:ABF88617	285.821	-0.266903	0.297278	-0.897822	0.369281	0.7683	MXAN_4908		peptide_chain_release_factor_N(5)-glutamine_methyltransferase	J	INFORMATION STORAGE AND PROCESSING	Translation, ribosomal structure and biogenesis
transcript:ABF89495	3983.04	-0.280178	0.198012	-1.41496	0.157082	0.558755	MXAN_3304	rplV	50S_ribosomal_protein_L22	J	INFORMATION STORAGE AND PROCESSING	Translation, ribosomal structure and biogenesis
transcript:ABF91800	40.4109	-0.280531	0.352308	-0.796266	0.425877	0.79728	MXAN_6372	nylA	amidase	J	INFORMATION STORAGE AND PROCESSING	Translation, ribosomal structure and biogenesis
transcript:ABF85951	400.159	-0.288337	0.276468	-1.04293	0.296981	0.713946	MXAN_3842	trpS	tryptophan--tRNA_ligase	J	INFORMATION STORAGE AND PROCESSING	Translation, ribosomal structure and biogenesis
transcript:ABF90944	126.956	-0.292158	0.294364	-0.992503	0.320952	0.732935	MXAN_1399	fmt	methionyl-tRNA_formyltransferase	J	INFORMATION STORAGE AND PROCESSING	Translation, ribosomal structure and biogenesis
transcript:ABF87185	234.039	-0.292557	0.221048	-1.3235	0.18567	0.604347	MXAN_1472		TrmH_family_RNA_methyltransferase	J	INFORMATION STORAGE AND PROCESSING	Translation, ribosomal structure and biogenesis
transcript:ABF91142	47.2742	-0.294155	0.31227	-0.941988	0.346199	0.753234	MXAN_5968		tRNAHis-5'-guanylyltransferase	J	INFORMATION STORAGE AND PROCESSING	Translation, ribosomal structure and biogenesis
transcript:ABF88953	4175.95	-0.298766	0.210934	-1.4164	0.15666	0.558029	MXAN_3302	rplB	50S_ribosomal_protein_L2	J	INFORMATION STORAGE AND PROCESSING	Translation, ribosomal structure and biogenesis
transcript:ABF91901	1096.41	-0.299843	0.206092	-1.4549	0.145698	0.544656	MXAN_2804		methionine--tRNA_ligase	J	INFORMATION STORAGE AND PROCESSING	Translation, ribosomal structure and biogenesis
transcript:ABF89876	225.953	-0.314322	0.221075	-1.42179	0.155088	0.55581	MXAN_5981		ribonuclease_D	J	INFORMATION STORAGE AND PROCESSING	Translation, ribosomal structure and biogenesis
transcript:ABF87173	21.9357	-0.320301	0.366507	-0.873929	0.382157	0.775422	MXAN_2148		DEAD/DEAH_box_helicase	J	INFORMATION STORAGE AND PROCESSING	Translation, ribosomal structure and biogenesis
transcript:ABF88520	644.255	-0.325566	0.22872	-1.42342	0.154613	0.554694	MXAN_5980		tRNA_2-thiocytidine(32)_synthetase_TtcA	J	INFORMATION STORAGE AND PROCESSING	Translation, ribosomal structure and biogenesis
transcript:ABF89866	62.4017	-0.351449	0.285892	-1.22931	0.218957	0.642665	MXAN_2415		rRNA_pseudouridine_synthase	J	INFORMATION STORAGE AND PROCESSING	Translation, ribosomal structure and biogenesis
transcript:ABF91853	336.809	-0.355567	0.25657	-1.38585	0.165794	0.575021	MXAN_1240		ribosome_silencing_factor	J	INFORMATION STORAGE AND PROCESSING	Translation, ribosomal structure and biogenesis
transcript:ABF91619	419.887	-0.366998	0.198963	-1.84455	0.0651025	0.384175	MXAN_3289	argS	arginine--tRNA_ligase	J	INFORMATION STORAGE AND PROCESSING	Translation, ribosomal structure and biogenesis
transcript:ABF89412	91.7678	-0.37228	0.346535	-1.07429	0.282692	0.705622	MXAN_1133		16S_rRNA_(uracil(1498)-N(3))-methyltransferase	J	INFORMATION STORAGE AND PROCESSING	Translation, ribosomal structure and biogenesis
transcript:ABF87339	8.85824	-0.378134	0.423562	-0.892748	0.371992	0.769524	MXAN_5426		RtcB_family_protein	J	INFORMATION STORAGE AND PROCESSING	Translation, ribosomal structure and biogenesis
transcript:ABF92406	71.0814	-0.389026	0.316364	-1.22968	0.218818	0.642665	MXAN_5229		GTPase_HflX	J	INFORMATION STORAGE AND PROCESSING	Translation, ribosomal structure and biogenesis
transcript:ABF87779	64.8713	-0.394367	0.299088	-1.31857	0.187314	0.60821	MXAN_5115	truA	tRNA_pseudouridine(38-40)_synthase_TruA	J	INFORMATION STORAGE AND PROCESSING	Translation, ribosomal structure and biogenesis
transcript:ABF89900	47.2887	-0.396995	0.327624	-1.21174	0.225612	0.649603	MXAN_4010		N-acetyltransferase	J	INFORMATION STORAGE AND PROCESSING	Translation, ribosomal structure and biogenesis
transcript:ABF92539	10.3468	-0.398129	0.431224	-0.923254	0.355875	0.760173	MXAN_5421		nucleoside_deaminase	J	INFORMATION STORAGE AND PROCESSING	Translation, ribosomal structure and biogenesis
transcript:ABF91407	1913.78	-0.40345	0.184093	-2.19156	0.0284116	0.263702	MXAN_5640		ribonuclease_G	J	INFORMATION STORAGE AND PROCESSING	Translation, ribosomal structure and biogenesis
transcript:ABF92308	608.316	-0.414811	0.407582	-1.01774	0.308804	0.720629	MXAN_1748		N-acetyltransferase	J	INFORMATION STORAGE AND PROCESSING	Translation, ribosomal structure and biogenesis
transcript:ABF89323	218.536	-0.419207	0.259991	-1.61239	0.106877	0.478706	MXAN_2703		3',5'-cyclic-nucleotide_phosphodiesterase	J	INFORMATION STORAGE AND PROCESSING	Translation, ribosomal structure and biogenesis
transcript:ABF89462	5.93208	-0.419543	0.442362	-0.948416	0.342918	NA	MXAN_6998		XRE_family_transcriptional_regulator	J	INFORMATION STORAGE AND PROCESSING	Translation, ribosomal structure and biogenesis
transcript:ABF91977	200.105	-0.421811	0.249832	-1.68838	0.0913385	0.449729	MXAN_4604		cupin-like_domain-containing_protein	J	INFORMATION STORAGE AND PROCESSING	Translation, ribosomal structure and biogenesis
transcript:ABF89609	485.9	-0.42774	0.224917	-1.90177	0.0572009	0.365484	MXAN_2808		DNA-binding_protein	J	INFORMATION STORAGE AND PROCESSING	Translation, ribosomal structure and biogenesis
transcript:ABF90113	6.00618	-0.429904	0.440391	-0.976187	0.328972	NA	MXAN_7286		hypothetical_protein	J	INFORMATION STORAGE AND PROCESSING	Translation, ribosomal structure and biogenesis
transcript:ABF90552	68.1421	-0.440605	0.300453	-1.46647	0.14252	0.539962	MXAN_1633		N-acetyltransferase	J	INFORMATION STORAGE AND PROCESSING	Translation, ribosomal structure and biogenesis
transcript:ABF86040	201.479	-0.447511	0.262052	-1.70772	0.0876882	0.442964	MXAN_5306		GNAT_family_N-acetyltransferase	J	INFORMATION STORAGE AND PROCESSING	Translation, ribosomal structure and biogenesis
transcript:ABF88627	107.296	-0.456653	0.251984	-1.81223	0.0699507	0.39673	MXAN_1463	gatA	Asp-tRNA(Asn)/Glu-tRNA(Gln)_amidotransferase_GatCAB_subunit_A	J	INFORMATION STORAGE AND PROCESSING	Translation, ribosomal structure and biogenesis
transcript:ABF92447	32.0852	-0.466878	0.328059	-1.42315	0.154692	0.554694	MXAN_1266	miaE	tRNA-(ms[2]io[6]A)-hydroxylase	J	INFORMATION STORAGE AND PROCESSING	Translation, ribosomal structure and biogenesis
transcript:ABF90882	319.516	-0.472113	0.234316	-2.01486	0.0439197	0.322139	MXAN_4585	tgt	tRNA-guanine(34)_transglycosylase	J	INFORMATION STORAGE AND PROCESSING	Translation, ribosomal structure and biogenesis
transcript:ABF92230	16.5245	-0.47931	0.389914	-1.22927	0.21897	0.642665	MXAN_2416		rRNA_methyltransferase	J	INFORMATION STORAGE AND PROCESSING	Translation, ribosomal structure and biogenesis
transcript:ABF86123	159.606	-0.484259	0.39998	-1.21071	0.226007	0.649894	MXAN_4409		cupin-like_domain-containing_protein	J	INFORMATION STORAGE AND PROCESSING	Translation, ribosomal structure and biogenesis
transcript:ABF90845	163.534	-0.489762	0.273298	-1.79204	0.0731263	0.406565	MXAN_1076	selB	selenocysteine-specific_translation_elongation_factor	J	INFORMATION STORAGE AND PROCESSING	Translation, ribosomal structure and biogenesis
transcript:ABF91907	198.686	-0.492369	0.287109	-1.71492	0.0863596	0.439296	MXAN_6424		N-acetyltransferase	J	INFORMATION STORAGE AND PROCESSING	Translation, ribosomal structure and biogenesis
transcript:ABF90411	462.327	-0.508392	0.24771	-2.05237	0.0401341	0.313515	MXAN_5952		N-acetyltransferase	J	INFORMATION STORAGE AND PROCESSING	Translation, ribosomal structure and biogenesis
transcript:ABF88710	1221.92	-0.521337	0.263577	-1.97794	0.047936	0.336094	MXAN_7084	map	type_I_methionyl_aminopeptidase	J	INFORMATION STORAGE AND PROCESSING	Translation, ribosomal structure and biogenesis
transcript:ABF88619	74.5058	-0.536849	0.266223	-2.01654	0.0437437	0.322139	MXAN_3395	def	peptide_deformylase	J	INFORMATION STORAGE AND PROCESSING	Translation, ribosomal structure and biogenesis
transcript:ABF88634	186.234	-0.550891	0.262686	-2.09715	0.0359805	0.29778	MXAN_1464	gatB	Asp-tRNA(Asn)/Glu-tRNA(Gln)_amidotransferase_GatCAB_subunit_B	J	INFORMATION STORAGE AND PROCESSING	Translation, ribosomal structure and biogenesis
transcript:ABF88689	42.0905	-0.557416	0.322172	-1.73018	0.0835976	0.429239	MXAN_4161		N-acetyltransferase	J	INFORMATION STORAGE AND PROCESSING	Translation, ribosomal structure and biogenesis
transcript:ABF87595	42.2615	-0.580497	0.321298	-1.80673	0.0708051	0.39916	MXAN_1646		O-acetyl-ADP-ribose_deacetylase	J	INFORMATION STORAGE AND PROCESSING	Translation, ribosomal structure and biogenesis
transcript:ABF92148	1187.9	-0.582179	0.202634	-2.87306	0.00406521	0.0929475	MXAN_5802	alaS	alanine--tRNA_ligase	J	INFORMATION STORAGE AND PROCESSING	Translation, ribosomal structure and biogenesis
transcript:ABF91524	129.015	-0.597011	0.299583	-1.99281	0.0462824	0.330537	MXAN_2245		class_I_SAM-dependent_methyltransferase	J	INFORMATION STORAGE AND PROCESSING	Translation, ribosomal structure and biogenesis
transcript:ABF90125	5407.31	-0.625232	0.427491	-1.46256	NA	NA	MXAN_2065		ribosome_maturation_factor_RimP	J	INFORMATION STORAGE AND PROCESSING	Translation, ribosomal structure and biogenesis
transcript:ABF92862	93.3896	-0.657721	0.31537	-2.08556	0.0370188	0.301013	MXAN_2852		amidase	J	INFORMATION STORAGE AND PROCESSING	Translation, ribosomal structure and biogenesis
transcript:ABF90286	410.052	-0.657772	0.416712	-1.57848	0.114455	0.492589	MXAN_7086		hypothetical_protein	J	INFORMATION STORAGE AND PROCESSING	Translation, ribosomal structure and biogenesis
transcript:ABF92524	200.813	-0.715295	0.243322	-2.93971	0.00328523	0.0825966	MXAN_2296		SAM-dependent_methyltransferase	J	INFORMATION STORAGE AND PROCESSING	Translation, ribosomal structure and biogenesis
transcript:ABF90729	339.944	-0.914419	0.397605	-2.29982	0.0214585	0.228589	MXAN_4411		cupin-like_domain-containing_protein	J	INFORMATION STORAGE AND PROCESSING	Translation, ribosomal structure and biogenesis
transcript:ABF88248	31.9757	-1.38159	0.357185	-3.86801	0.000109728	0.00816332	MXAN_4285		hypothetical_protein	J	INFORMATION STORAGE AND PROCESSING	Translation, ribosomal structure and biogenesis
transcript:ABF90070	4505.99	-1.75131	0.374495	-4.67644	2.91892e-06	0.000547255	MXAN_0457		RNA_polymerase_subunit_sigma-54	J	INFORMATION STORAGE AND PROCESSING	Translation, ribosomal structure and biogenesis
transcript:ABF89068	33.0379	-1.77076	0.361707	-4.89557	9.80202e-07	0.000238225	MXAN_4286		cupin	J	INFORMATION STORAGE AND PROCESSING	Translation, ribosomal structure and biogenesis
transcript:ABF91060	928.713	1.40816	0.350034	4.02291	5.74845e-05	0.00538876	MXAN_3950	taA	NusG-like_protein	K	INFORMATION STORAGE AND PROCESSING	Transcription
transcript:ABF87849	181.744	1.26782	0.314054	4.03696	5.41494e-05	0.00514969	MXAN_1894		XRE_family_transcriptional_regulator	K	INFORMATION STORAGE AND PROCESSING	Transcription
transcript:ABF90675	70.3022	1.23309	0.390611	3.15683	0.00159494	0.0534662	MXAN_0327		hypothetical_protein	K	INFORMATION STORAGE AND PROCESSING	Transcription
transcript:ABF88637	144.91	1.0661	0.367995	2.89706	0.00376684	0.0898835	MXAN_0975		hypothetical_protein	K	INFORMATION STORAGE AND PROCESSING	Transcription
transcript:ABF90558	71.9981	1.04304	0.269722	3.86709	0.000110141	0.00816332	MXAN_3426		DNA-directed_RNA_polymerase_sigma-70_factor	K	INFORMATION STORAGE AND PROCESSING	Transcription
transcript:ABF90453	109.662	0.959608	0.300861	3.18953	0.00142503	0.0510278	MXAN_2912		hypothetical_protein	K	INFORMATION STORAGE AND PROCESSING	Transcription
transcript:ABF87018	13.8185	0.927151	0.440818	2.10325	0.0354438	0.295155	MXAN_2884		tetratricopeptide_repeat_protein	K	INFORMATION STORAGE AND PROCESSING	Transcription
transcript:ABF92177	16886.7	0.906558	0.207572	4.36743	1.25716e-05	0.00171864	MXAN_1617	cspA	cold-shock_protein	K	INFORMATION STORAGE AND PROCESSING	Transcription
transcript:ABF93097	34.5102	0.875608	0.326388	2.68272	0.00730255	0.127719	MXAN_0627		TetR/AcrR_family_transcriptional_regulator	K	INFORMATION STORAGE AND PROCESSING	Transcription
transcript:ABF89539	30.8071	0.858683	0.318811	2.69339	0.00707295	0.127719	MXAN_0665		TetR/AcrR_family_transcriptional_regulator	K	INFORMATION STORAGE AND PROCESSING	Transcription
transcript:ABF86395	173.607	0.843475	0.378954	2.22579	0.026028	0.253782	MXAN_0933		serine/threonine-protein_kinase_PknK	K	INFORMATION STORAGE AND PROCESSING	Transcription
transcript:ABF91209	74.6316	0.806916	0.308144	2.61863	0.00882831	0.14375	MXAN_2500		DNA-directed_RNA_polymerase_sigma-70_factor	K	INFORMATION STORAGE AND PROCESSING	Transcription
transcript:ABF91379	20.5802	0.804417	0.363163	2.21503	0.0267581	0.257159	MXAN_6125		hypothetical_protein	K	INFORMATION STORAGE AND PROCESSING	Transcription
transcript:ABF91393	5982.48	0.798308	0.28537	2.79745	0.00515079	0.107777	MXAN_4147	rpoE1	RNA_polymerase_sigma24_factor	K	INFORMATION STORAGE AND PROCESSING	Transcription
transcript:ABF88186	110.659	0.759108	0.260173	2.9177	0.00352618	0.0850691	MXAN_6486		MarR_family_transcriptional_regulator	K	INFORMATION STORAGE AND PROCESSING	Transcription
transcript:ABF88273	101.869	0.733382	0.291393	2.51682	0.011842	0.165601	MXAN_4990		TetR/AcrR_family_transcriptional_regulator	K	INFORMATION STORAGE AND PROCESSING	Transcription
transcript:ABF87536	13.7855	0.72206	0.411604	1.75426	0.0793863	0.421126	MXAN_6256		TetR/AcrR_family_transcriptional_regulator	K	INFORMATION STORAGE AND PROCESSING	Transcription
transcript:ABF90667	67.0992	0.716655	0.321837	2.22676	0.0259633	0.253782	MXAN_0170		type_II_toxin-antitoxin_system_MqsA_family_antitoxin	K	INFORMATION STORAGE AND PROCESSING	Transcription
transcript:ABF89176	14.9225	0.693909	0.414631	1.67356	0.0942175	0.454266	MXAN_1152		SUF_system_Fe-S_cluster_assembly_regulator	K	INFORMATION STORAGE AND PROCESSING	Transcription
transcript:ABF88761	54315.2	0.692677	0.344789	2.00899	0.0445386	0.324328	MXAN_3345		cold-shock_protein	K	INFORMATION STORAGE AND PROCESSING	Transcription
transcript:ABF91652	5.81999	0.66371	0.440599	1.50638	0.131969	NA	MXAN_1757		LysR_family_transcriptional_regulator	K	INFORMATION STORAGE AND PROCESSING	Transcription
transcript:ABF90138	50055.9	0.653536	0.291051	2.24544	0.0247401	0.249761	MXAN_3582	cspD	cold-shock_protein	K	INFORMATION STORAGE AND PROCESSING	Transcription
transcript:ABF92088	25.0934	0.59945	0.376489	1.59221	0.111337	0.487061	MXAN_5120	tipA	MerR_family_transcriptional_regulator	K	INFORMATION STORAGE AND PROCESSING	Transcription
transcript:ABF87877	16.8107	0.597721	0.403708	1.48058	0.138719	0.53589	MXAN_7319		BlaI/MecI/CopY_family_transcriptional_regulator	K	INFORMATION STORAGE AND PROCESSING	Transcription
transcript:ABF88281	411.119	0.586554	0.25735	2.27921	0.0226549	0.23555	MXAN_3114		J_domain-containing_protein	K	INFORMATION STORAGE AND PROCESSING	Transcription
transcript:ABF92090	51.148	0.583514	0.357708	1.63126	0.102836	0.470578	MXAN_4517		LuxR_family_transcriptional_regulator	K	INFORMATION STORAGE AND PROCESSING	Transcription
transcript:ABF87144	125.652	0.578641	0.287211	2.01469	0.043937	0.322139	MXAN_6103		transcriptional_regulator	K	INFORMATION STORAGE AND PROCESSING	Transcription
transcript:ABF87506	4.52926	0.562713	0.440955	1.27612	0.201911	NA	MXAN_6653		TetR_family_transcriptional_regulator	K	INFORMATION STORAGE AND PROCESSING	Transcription
transcript:ABF87955	9.74687	0.557142	0.422541	1.31855	0.18732	0.60821	MXAN_6143		hypothetical_protein	K	INFORMATION STORAGE AND PROCESSING	Transcription
transcript:ABF88256	15.4447	0.554356	0.39257	1.41212	0.157914	0.559823	MXAN_0654		MarR_family_transcriptional_regulator	K	INFORMATION STORAGE AND PROCESSING	Transcription
transcript:ABF90418	5.3676	0.548342	0.44004	1.24612	0.212721	NA	MXAN_0502		Lrp/AsnC_family_transcriptional_regulator	K	INFORMATION STORAGE AND PROCESSING	Transcription
transcript:ABF88568	27.1299	0.548264	0.363976	1.50632	0.131985	0.523898	MXAN_1667		AraC_family_transcriptional_regulator	K	INFORMATION STORAGE AND PROCESSING	Transcription
transcript:ABF89955	21171.3	0.541336	0.289036	1.8729	0.0610825	0.374251	MXAN_2627		CarD_family_transcriptional_regulator	K	INFORMATION STORAGE AND PROCESSING	Transcription
transcript:ABF90133	8.21873	0.532543	0.429303	1.24048	0.214797	0.639531	MXAN_2835		ArsR_family_transcriptional_regulator	K	INFORMATION STORAGE AND PROCESSING	Transcription
transcript:ABF92639	1217.56	0.531986	0.371205	1.43313	0.15182	0.551021	MXAN_3405	greA	transcription_elongation_factor_GreA	K	INFORMATION STORAGE AND PROCESSING	Transcription
transcript:ABF87206	11.0543	0.530106	0.418572	1.26646	0.205348	0.630147	MXAN_6206		AraC_family_transcriptional_regulator	K	INFORMATION STORAGE AND PROCESSING	Transcription
transcript:ABF88674	1.86218	0.529723	0.388447	1.3637	0.172663	NA	MXAN_1210		hypothetical_protein	K	INFORMATION STORAGE AND PROCESSING	Transcription
transcript:ABF92292	57.0677	0.529225	0.304214	1.73964	0.0819214	0.42488	MXAN_1643		Rrf2_family_transcriptional_regulator	K	INFORMATION STORAGE AND PROCESSING	Transcription
transcript:ABF90959	449.77	0.525325	0.294448	1.7841	0.0744075	0.409663	MXAN_6726	hrcA	heat-inducible_transcription_repressor_HrcA	K	INFORMATION STORAGE AND PROCESSING	Transcription
transcript:ABF92710	6.2069	0.521282	0.437147	1.19246	0.23308	NA	MXAN_1115		site-2_protease_family_protein	K	INFORMATION STORAGE AND PROCESSING	Transcription
transcript:ABF86455	44.0923	0.519765	0.333071	1.56053	0.118636	0.497754	MXAN_5545		TetR/AcrR_family_transcriptional_regulator	K	INFORMATION STORAGE AND PROCESSING	Transcription
transcript:ABF87246	142.057	0.510976	0.284008	1.79916	0.0719935	0.403434	MXAN_4662		RNA_polymerase_sigma_factor	K	INFORMATION STORAGE AND PROCESSING	Transcription
transcript:ABF87697	978.989	0.500678	0.246875	2.02806	0.0425536	0.319859	MXAN_2709		XRE_family_transcriptional_regulator	K	INFORMATION STORAGE AND PROCESSING	Transcription
transcript:ABF89346	39.441	0.49117	0.318789	1.54073	0.123382	0.507468	MXAN_0387		AraC_family_transcriptional_regulator	K	INFORMATION STORAGE AND PROCESSING	Transcription
transcript:ABF90671	7.95657	0.487272	0.43755	1.11364	0.265435	0.687162	MXAN_1760		MarR_family_transcriptional_regulator	K	INFORMATION STORAGE AND PROCESSING	Transcription
transcript:ABF90370	5.51156	0.48158	0.439488	1.09578	0.273177	NA	MXAN_1683		LysR_family_transcriptional_regulator	K	INFORMATION STORAGE AND PROCESSING	Transcription
transcript:ABF90186	33.4059	0.468663	0.370826	1.26384	0.206289	0.630147	MXAN_6882		hypothetical_protein	K	INFORMATION STORAGE AND PROCESSING	Transcription
transcript:ABF87151	28.8462	0.453522	0.372393	1.21786	0.223278	0.649235	MXAN_4983	rtcR	Fis_family_transcriptional_regulator	K	INFORMATION STORAGE AND PROCESSING	Transcription
transcript:ABF88640	10.4769	0.447133	0.419821	1.06506	0.28685	0.708025	MXAN_1895		XRE_family_transcriptional_regulator	K	INFORMATION STORAGE AND PROCESSING	Transcription
transcript:ABF89618	33.9476	0.44341	0.322256	1.37596	0.168835	0.579141	MXAN_6215		transcriptional_regulator	K	INFORMATION STORAGE AND PROCESSING	Transcription
transcript:ABF90711	171.647	0.433446	0.262868	1.64891	0.0991655	0.464471	MXAN_0716		hypothetical_protein	K	INFORMATION STORAGE AND PROCESSING	Transcription
transcript:ABF87529	69.7605	0.428515	0.265757	1.61243	0.106868	0.478706	MXAN_4309		RNA_polymerase_sigma_factor	K	INFORMATION STORAGE AND PROCESSING	Transcription
transcript:ABF87418	925.785	0.421551	0.256451	1.64379	0.10022	0.465801	MXAN_1510		DNA-directed_RNA_polymerase_sigma-70_factor	K	INFORMATION STORAGE AND PROCESSING	Transcription
transcript:ABF90820	67.3244	0.416389	0.289674	1.43744	0.150593	0.54971	MXAN_0603		sigma-54-dependent_Fis_family_transcriptional_regulator	K	INFORMATION STORAGE AND PROCESSING	Transcription
transcript:ABF91223	378.493	0.410093	0.232854	1.76116	0.0782121	0.41909	MXAN_3211		DUF4388_domain-containing_protein	K	INFORMATION STORAGE AND PROCESSING	Transcription
transcript:ABF89260	157.574	0.404067	0.245825	1.64372	0.100234	0.465801	MXAN_0945		CHAT_domain-containing_protein	K	INFORMATION STORAGE AND PROCESSING	Transcription
transcript:ABF92787	10.3958	0.402991	0.424056	0.950326	0.341947	0.748979	MXAN_2145		TetR/AcrR_family_transcriptional_regulator	K	INFORMATION STORAGE AND PROCESSING	Transcription
transcript:ABF90949	27.3763	0.402559	0.328114	1.22689	0.219865	0.643225	MXAN_4036		transcriptional_regulator	K	INFORMATION STORAGE AND PROCESSING	Transcription
transcript:ABF92201	31.6114	0.39856	0.323794	1.23091	0.218358	0.64255	MXAN_6681		sigma-70_family_RNA_polymerase_sigma_factor	K	INFORMATION STORAGE AND PROCESSING	Transcription
transcript:ABF87890	1.63465	0.396609	0.377163	1.05156	0.293002	NA	MXAN_1039	glkA	ROK_family_protein	K	INFORMATION STORAGE AND PROCESSING	Transcription
transcript:ABF89686	24.3245	0.391262	0.380643	1.0279	0.303999	0.717084	MXAN_3357	sigB	RNA_polymerase_factor_sigma-32	K	INFORMATION STORAGE AND PROCESSING	Transcription
transcript:ABF88188	27.5454	0.388939	0.338028	1.15061	0.249891	0.673738	MXAN_0445		AraC_family_transcriptional_regulator	K	INFORMATION STORAGE AND PROCESSING	Transcription
transcript:ABF89704	4.24202	0.386864	0.442244	0.874776	0.381696	NA	MXAN_4992		transcriptional_regulator	K	INFORMATION STORAGE AND PROCESSING	Transcription
transcript:ABF91220	216.435	0.384865	0.302883	1.27067	0.203845	0.630147	MXAN_0633		XRE_family_transcriptional_regulator	K	INFORMATION STORAGE AND PROCESSING	Transcription
transcript:ABF90542	404.19	0.375214	0.207024	1.81242	0.0699212	0.39673	MXAN_4974		YebC/PmpR_family_DNA-binding_transcriptional_regulator	K	INFORMATION STORAGE AND PROCESSING	Transcription
transcript:ABF89411	103.752	0.366377	0.254232	1.44111	0.149553	0.54971	MXAN_2258		ATP-dependent_helicase	K	INFORMATION STORAGE AND PROCESSING	Transcription
transcript:ABF90393	42.2917	0.363822	0.320265	1.136	0.255956	0.677798	MXAN_5356		TetR_family_transcriptional_regulator	K	INFORMATION STORAGE AND PROCESSING	Transcription
transcript:ABF86823	10.7512	0.360719	0.412143	0.875227	0.38145	0.774836	MXAN_3179		hypothetical_protein	K	INFORMATION STORAGE AND PROCESSING	Transcription
transcript:ABF87858	13.4799	0.357876	0.410406	0.872005	0.383206	0.775631	MXAN_5894		LysR_family_transcriptional_regulator	K	INFORMATION STORAGE AND PROCESSING	Transcription
transcript:ABF89687	4.4131	0.351304	0.442461	0.793977	0.427209	NA	MXAN_7167		hypothetical_protein	K	INFORMATION STORAGE AND PROCESSING	Transcription
transcript:ABF91727	374.103	0.349712	0.216244	1.61721	0.105832	0.478427	MXAN_7062		YebC/PmpR_family_DNA-binding_transcriptional_regulator	K	INFORMATION STORAGE AND PROCESSING	Transcription
transcript:ABF87176	3271.63	0.343246	0.251382	1.36543	0.172117	0.584593	MXAN_3072	nusG	transcription_termination/antitermination_protein_NusG	K	INFORMATION STORAGE AND PROCESSING	Transcription
transcript:ABF92286	10.8079	0.336645	0.406428	0.828302	0.407499	0.785749	MXAN_7322		LysR_family_transcriptional_regulator	K	INFORMATION STORAGE AND PROCESSING	Transcription
transcript:ABF92411	7950.76	0.329856	0.270137	1.22107	0.222059	0.647093	MXAN_6037	cspE	cold-shock_protein	K	INFORMATION STORAGE AND PROCESSING	Transcription
transcript:ABF91720	295.244	0.329809	0.276917	1.19101	0.233651	0.659372	MXAN_2022		YqgE/AlgH_family_protein	K	INFORMATION STORAGE AND PROCESSING	Transcription
transcript:ABF86410	25.1831	0.329028	0.376589	0.873706	0.382278	0.775428	MXAN_7501		ArsR_family_transcriptional_regulator	K	INFORMATION STORAGE AND PROCESSING	Transcription
transcript:ABF92343	62.4537	0.321852	0.315184	1.02115	0.307181	0.720496	MXAN_7072		PLP-dependent_aminotransferase_family_protein	K	INFORMATION STORAGE AND PROCESSING	Transcription
transcript:ABF88366	12.4239	0.31785	0.441499	0.719933	0.471566	0.824647	MXAN_2395		sigma-70_family_RNA_polymerase_sigma_factor	K	INFORMATION STORAGE AND PROCESSING	Transcription
transcript:ABF85937	14.0485	0.312892	0.386655	0.809228	0.418384	0.793335	MXAN_7274		ATP-dependent_helicase	K	INFORMATION STORAGE AND PROCESSING	Transcription
transcript:ABF91528	108.832	0.308467	0.2449	1.25956	0.207827	0.630597	MXAN_1541		ATP-dependent_helicase	K	INFORMATION STORAGE AND PROCESSING	Transcription
transcript:ABF87553	41.1994	0.307503	0.383478	0.801879	0.422623	0.795084	MXAN_6943		XRE_family_transcriptional_regulator	K	INFORMATION STORAGE AND PROCESSING	Transcription
transcript:ABF88556	24.3471	0.300803	0.337237	0.891963	0.372413	0.769524	MXAN_5210	socA3	TetR/AcrR_family_transcriptional_regulator	K	INFORMATION STORAGE AND PROCESSING	Transcription
transcript:ABF90617	4.93745	0.300516	0.441205	0.681126	0.495792	NA	MXAN_0079		TetR/AcrR_family_transcriptional_regulator	K	INFORMATION STORAGE AND PROCESSING	Transcription
transcript:ABF88258	4223.6	0.290855	0.221763	1.31156	0.189668	0.611822	MXAN_2066	nusA	transcription_termination/antitermination_protein_NusA	K	INFORMATION STORAGE AND PROCESSING	Transcription
transcript:ABF91964	151.124	0.287361	0.226747	1.26732	0.205042	0.630147	MXAN_6497	glcK	glucokinase	K	INFORMATION STORAGE AND PROCESSING	Transcription
transcript:ABF85973	219.551	0.275311	0.405448	0.67903	0.497119	0.83557	MXAN_7249		ATP-dependent_helicase	K	INFORMATION STORAGE AND PROCESSING	Transcription
transcript:ABF91698	1292.26	0.272965	0.197961	1.37888	0.167932	0.577625	MXAN_2913	asgB	DNA-binding_protein	K	INFORMATION STORAGE AND PROCESSING	Transcription
transcript:ABF89767	7.38926	0.27154	0.433816	0.625933	0.531359	0.856406	MXAN_6251		TetR_family_transcriptional_regulator	K	INFORMATION STORAGE AND PROCESSING	Transcription
transcript:ABF91730	12.5455	0.266791	0.394295	0.676627	0.498643	0.83557	MXAN_6167		LysR_family_transcriptional_regulator	K	INFORMATION STORAGE AND PROCESSING	Transcription
transcript:ABF91919	41.5029	0.266075	0.296265	0.898099	0.369133	0.7683	MXAN_0068		transcriptional_regulator	K	INFORMATION STORAGE AND PROCESSING	Transcription
transcript:ABF88985	277.588	0.264112	0.249518	1.05849	0.289832	0.709982	MXAN_4336		XRE_family_transcriptional_regulator	K	INFORMATION STORAGE AND PROCESSING	Transcription
transcript:ABF90707	1.74666	0.254273	0.384415	0.661455	0.508321	NA	MXAN_3240		MarR_family_transcriptional_regulator	K	INFORMATION STORAGE AND PROCESSING	Transcription
transcript:ABF86852	190.256	0.252905	0.292424	0.864857	0.387117	0.776854	MXAN_0947		RNA_polymerase_sigma_factor	K	INFORMATION STORAGE AND PROCESSING	Transcription
transcript:ABF88114	122.507	0.252777	0.341771	0.739609	0.459537	0.816098	MXAN_0784		transcriptional_activator_NhaR	K	INFORMATION STORAGE AND PROCESSING	Transcription
transcript:ABF87764	28.1652	0.251365	0.344325	0.730023	0.465376	0.820472	MXAN_0261		helix-turn-helix_domain-containing_protein	K	INFORMATION STORAGE AND PROCESSING	Transcription
transcript:ABF85970	47.8984	0.240062	0.307876	0.779737	0.435545	0.801247	MXAN_2213		AraC_family_transcriptional_regulator	K	INFORMATION STORAGE AND PROCESSING	Transcription
transcript:ABF93029	343.994	0.235337	0.284959	0.82586	0.408883	0.786203	MXAN_0233		sigma-70_family_RNA_polymerase_sigma_factor	K	INFORMATION STORAGE AND PROCESSING	Transcription
transcript:ABF86960	354.283	0.234529	0.27845	0.842265	0.39964	0.779905	MXAN_4761	nusB	N_utilization_substance_protein_B	K	INFORMATION STORAGE AND PROCESSING	Transcription
transcript:ABF88822	256.694	0.229348	0.279704	0.819968	0.412235	0.789575	MXAN_0737		helicase	K	INFORMATION STORAGE AND PROCESSING	Transcription
transcript:ABF91602	117.011	0.22737	0.265664	0.855857	0.392077	0.776854	MXAN_0198		elongation_factor_GreAB	K	INFORMATION STORAGE AND PROCESSING	Transcription
transcript:ABF88328	10.1246	0.226003	0.41224	0.548232	0.583533	0.874633	MXAN_5083		DNA-binding_response_regulator	K	INFORMATION STORAGE AND PROCESSING	Transcription
transcript:ABF86717	61.332	0.222855	0.314064	0.709584	0.477962	0.828637	MXAN_6101		ATP-dependent_helicase	K	INFORMATION STORAGE AND PROCESSING	Transcription
transcript:ABF89073	593.122	0.221903	0.256725	0.86436	0.38739	0.776854	MXAN_3840	scpB	SMC-Scp_complex_subunit_ScpB	K	INFORMATION STORAGE AND PROCESSING	Transcription
transcript:ABF92642	13.8173	0.221388	0.38298	0.578067	0.563219	0.868181	MXAN_1677		TetR_family_transcriptional_regulator	K	INFORMATION STORAGE AND PROCESSING	Transcription
transcript:ABF91107	21.9515	0.221034	0.352343	0.627326	0.530446	0.856406	MXAN_4110		LysR_family_transcriptional_regulator	K	INFORMATION STORAGE AND PROCESSING	Transcription
transcript:ABF86858	924.91	0.218105	0.251561	0.867006	0.385938	0.776854	MXAN_6461		DNA-directed_RNA_polymerase_sigma-70_factor	K	INFORMATION STORAGE AND PROCESSING	Transcription
transcript:ABF88905	19.7839	0.216748	0.368469	0.588239	0.556372	0.867223	MXAN_0180		acetoacetate_metabolism_regulatory_protein_AtoC	K	INFORMATION STORAGE AND PROCESSING	Transcription
transcript:ABF87274	80.6224	0.215597	0.297082	0.725718	0.468012	0.823079	MXAN_6918		Rrf2_family_transcriptional_regulator	K	INFORMATION STORAGE AND PROCESSING	Transcription
transcript:ABF92932	23.6834	0.213177	0.37019	0.575857	0.564712	0.868629	MXAN_7373		hypothetical_protein	K	INFORMATION STORAGE AND PROCESSING	Transcription
transcript:ABF87508	139.657	0.207761	0.287495	0.72266	0.469889	0.824187	MXAN_2902		sigma-54-dependent_Fis_family_transcriptional_regulator	K	INFORMATION STORAGE AND PROCESSING	Transcription
transcript:ABF90083	3664.79	0.205941	0.241131	0.854061	0.393071	0.776854	MXAN_5703		PspA/IM30_family_protein	K	INFORMATION STORAGE AND PROCESSING	Transcription
transcript:ABF88971	5.05932	0.204623	0.44062	0.464397	0.642363	NA	MXAN_0777		MerR_family_transcriptional_regulator	K	INFORMATION STORAGE AND PROCESSING	Transcription
transcript:ABF89091	42.147	0.204597	0.312109	0.65553	0.512126	0.844683	MXAN_2030		RNA_polymerase_sigma_factor	K	INFORMATION STORAGE AND PROCESSING	Transcription
transcript:ABF86776	8.14059	0.203067	0.430059	0.472184	0.636795	0.898374	MXAN_1711		LysR_family_transcriptional_regulator	K	INFORMATION STORAGE AND PROCESSING	Transcription
transcript:ABF88076	188.204	0.20305	0.251624	0.806957	0.419691	0.794122	MXAN_5849		WGR_domain-containing_protein	K	INFORMATION STORAGE AND PROCESSING	Transcription
transcript:ABF87363	14.7115	0.197562	0.399569	0.494438	0.620997	0.892266	MXAN_2737		DNA-directed_RNA_polymerase_sigma-70_factor	K	INFORMATION STORAGE AND PROCESSING	Transcription
transcript:ABF88417	616.194	0.195178	0.263522	0.740651	0.458905	0.815858	MXAN_6592		MarR_family_transcriptional_regulator	K	INFORMATION STORAGE AND PROCESSING	Transcription
transcript:ABF90208	115.457	0.190964	0.277119	0.689105	0.490757	0.832824	MXAN_7095		hypothetical_protein	K	INFORMATION STORAGE AND PROCESSING	Transcription
transcript:ABF90449	74.9331	0.18797	0.270453	0.69502	0.487043	0.831457	MXAN_0943		MarR_family_transcriptional_regulator	K	INFORMATION STORAGE AND PROCESSING	Transcription
transcript:ABF90007	11.179	0.184368	0.413583	0.445782	0.655754	0.905717	MXAN_2128		LysR_family_transcriptional_regulator	K	INFORMATION STORAGE AND PROCESSING	Transcription
transcript:ABF88008	88.7595	0.182563	0.253842	0.719198	0.472019	0.82465	MXAN_2869		TetR/AcrR_family_transcriptional_regulator	K	INFORMATION STORAGE AND PROCESSING	Transcription
transcript:ABF89708	11.9233	0.177692	0.404349	0.439452	0.660334	0.908432	MXAN_6792		LysR_family_transcriptional_regulator	K	INFORMATION STORAGE AND PROCESSING	Transcription
transcript:ABF89377	36.1096	0.173828	0.321711	0.540323	0.588974	0.876717	MXAN_5410		RNA_polymerase_subunit_sigma-24	K	INFORMATION STORAGE AND PROCESSING	Transcription
transcript:ABF91391	6.3597	0.17228	0.437833	0.393483	0.693963	NA	MXAN_0832		TetR_family_transcriptional_regulator	K	INFORMATION STORAGE AND PROCESSING	Transcription
transcript:ABF93143	12.6629	0.16977	0.407068	0.417055	0.676638	0.914738	MXAN_6129		LysR_family_transcriptional_regulator	K	INFORMATION STORAGE AND PROCESSING	Transcription
transcript:ABF86593	1175.14	0.167146	0.204469	0.817464	0.413663	0.789882	MXAN_2479	rho	transcription_termination_factor_Rho	K	INFORMATION STORAGE AND PROCESSING	Transcription
transcript:ABF89706	50.9261	0.166198	0.297773	0.558138	0.57675	0.873948	MXAN_6058		DNA-directed_RNA_polymerase_sigma-70_factor	K	INFORMATION STORAGE AND PROCESSING	Transcription
transcript:ABF91164	9.83632	0.164329	0.434597	0.378118	0.705343	0.92546	MXAN_3142		AraC_family_transcriptional_regulator	K	INFORMATION STORAGE AND PROCESSING	Transcription
transcript:ABF87848	621.464	0.163006	0.225618	0.722487	0.469995	0.824187	MXAN_4210	rnr	ribonuclease_R	K	INFORMATION STORAGE AND PROCESSING	Transcription
transcript:ABF90523	3.42468	0.155786	0.440263	0.353848	0.723453	NA	MXAN_2234		TetR_family_transcriptional_regulator	K	INFORMATION STORAGE AND PROCESSING	Transcription
transcript:ABF90134	332.262	0.153562	0.216272	0.710041	0.477678	0.828637	MXAN_2711		TetR/AcrR_family_transcriptional_regulator	K	INFORMATION STORAGE AND PROCESSING	Transcription
transcript:ABF92124	838.304	0.151274	0.24162	0.626083	0.53126	0.856406	MXAN_5029		MarR_family_transcriptional_regulator	K	INFORMATION STORAGE AND PROCESSING	Transcription
transcript:ABF85875	54.9194	0.149524	0.337173	0.443464	0.65743	0.906707	MXAN_3198		hypothetical_protein	K	INFORMATION STORAGE AND PROCESSING	Transcription
transcript:ABF92162	1603.88	0.147632	0.231594	0.63746	0.523825	0.85274	MXAN_4446	lexA	LexA_repressor	K	INFORMATION STORAGE AND PROCESSING	Transcription
transcript:ABF88348	72.9575	0.137959	0.298797	0.461716	0.644285	0.901232	MXAN_5872		transcriptional_regulator	K	INFORMATION STORAGE AND PROCESSING	Transcription
transcript:ABF88422	72.6124	0.133986	0.259835	0.515657	0.606094	0.886183	MXAN_3168		J_domain-containing_protein	K	INFORMATION STORAGE AND PROCESSING	Transcription
transcript:ABF86860	46.2388	0.133385	0.348364	0.382891	0.701801	0.92476	MXAN_7289		RNA_polymerase_sigma_factor	K	INFORMATION STORAGE AND PROCESSING	Transcription
transcript:ABF88191	10.3154	0.133247	0.429427	0.31029	0.75634	0.942299	MXAN_3429		AraC_family_transcriptional_regulator	K	INFORMATION STORAGE AND PROCESSING	Transcription
transcript:ABF88408	3.82078	0.131674	0.442028	0.297886	0.76579	NA	MXAN_0203		RNA_polymerase_sigma_factor	K	INFORMATION STORAGE AND PROCESSING	Transcription
transcript:ABF87434	33.8263	0.126103	0.377729	0.333847	0.738495	0.937876	MXAN_0681		RNA_polymerase_subunit_sigma-24	K	INFORMATION STORAGE AND PROCESSING	Transcription
transcript:ABF89223	79.9882	0.125186	0.285423	0.438599	0.660952	0.908432	MXAN_7066		transcriptional_regulator	K	INFORMATION STORAGE AND PROCESSING	Transcription
transcript:ABF87347	17.719	0.121093	0.376261	0.321832	0.74758	0.941055	MXAN_5492		LysR_family_transcriptional_regulator	K	INFORMATION STORAGE AND PROCESSING	Transcription
[truncated: 5,453 more rows]
