# Supplementary material for: Deletion of an sRNA primes development in a multicellular bacterium
Source: iScience. 2025 Feb 12;28(3):111980. doi: 10.1016/j.isci.2025.111980 (PMC11928866; doi:10.1016/j.isci.2025.111980)
Supplement: Table S2. List of the enriched operons and differentially expressed genes associated with them. Genes previously associated with multicellular development are shown in bold [file mmc3.xlsx]

## Sheet: Sheet1
List of the enriched operons and differentially expressed genes associated with them. Genes previously associated with multicellular development are shown in bold9-11
Operon ID	DE genes per operon	p	MXAN gene IDs
0058	3/6	5e-06	MXAN_0093, MXAN_0094, MXAN_0095
0316	2/7	0.0009	MXAN_0582, MXAN_0587
0340	3/3	7e-07	MXAN_0637, MXAN_0638, MXAN_0639
0368	2/2	7e-05	MXAN_0682, MXAN_0683
0450	2/5	0.0001	MXAN_0839, MXAN_0840
0521	2/6	0.0009	MXAN_0975, MXAN_0976
0595	2/4	0.0004	MXAN_1125, MXAN_1126
0663	2/4	0.0004	MXAN_1282, MXAN_1283
0665	3/3	7e-07	MXAN_1286, MXAN_1287, MXAN_1288
0961	2/2	7e-05	MXAN_1810, MXAN_1811
0989	2/2	7e-05	MXAN_1892, MXAN_1893
1157	2/2	7e-05	MXAN_2209, MXAN_2210
1505	2/6	0.0009	MXAN_2855, MXAN_2856
1976	3/3	7e-07	MXAN_3820, MXAN_3821, MXAN_3822
1995	2/5	0.0001	MXAN_3863, MXAN_3864
2026	8/20	2e-13	MXAN_3931, MXAN_3938, MXAN_3941, MXAN_3944, MXAN_3945, MXAN_3946, MXAN_3949, MXAN_3950
2053	2/3	5e-05	MXAN_3995, MXAN_3997
2199	2/3	5e-05	MXAN_4285, MXAN_4286
2300	8/19	2e-13	MXAN_4494, MXAN_4496, MXAN_4497, MXAN_4498, MXAN_4500, MXAN_4501, MXAN_4505, MXAN_4508
2548	2/3	5e-05	MXAN_5063, MXAN_5065
2828	2/2	7e-05	MXAN_5531, MXAN_5532
2830	5/6	1e-11	MXAN_5538, MXAN_5539, MXAN_5540, MXAN_5541, MXAN_5542
2836	6/8	4e-12	MXAN_5553, MXAN_5554, MXAN_5555, MXAN_5556, MXAN_5557, MXAN_5558
2852	2/2	7e-05	MXAN_5587, MXAN_5588
3153	2/5	0.0001	MXAN_6223, MXAN_6224
3228	2/6	0.0009	MXAN_6351, MXAN_6352
3244	2/2	7e-05	MXAN_6388, MXAN_6389
3311	2/3	5e-05	MXAN_6538, MXAN_6539
3381	2/3	5e-05	MXAN_6711, MXAN_6712
3411	2/2	7e-05	MXAN_6755, MXAN_6756
3594	2/2	7e-05	MXAN_7112, MXAN_7113
3602	2/4	0.0004	MXAN_7124, MXAN_7127
3718	2/4	0.0004	MXAN_7351, MXAN_7353
