# Supplementary material for: Deletion of an sRNA primes development in a multicellular bacterium
Source: iScience. 2025 Feb 12;28(3):111980. doi: 10.1016/j.isci.2025.111980 (PMC11928866; doi:10.1016/j.isci.2025.111980)
Supplement: Table S3. List of enriched COG categories and the differentially expressed genes associated with them [file mmc4.xlsx]

## Sheet: Sheet1
List of enriched COG categories and the differentially expressed genes associated with them.
Term	COG definition	p	MXAN gene IDs
C	METABOLISM	0.0001	MXAN_0996, MXAN_1671, MXAN_2729, MXAN_5040, MXAN_5541, MXAN_5557, MXAN_6771
	Energy production and conversion
E	METABOLISM	0.00152	MXAN_1282, MXAN_1283, MXAN_1284, MXAN_4343, MXAN_5012, MXAN_5982
	Amino acid transport and metabolism
G	METABOLISM	0.00271	MXAN_2188, MXAN_5360, MXAN_5570, MXAN_5922
	Carbohydrate transport and metabolism
I	METABOLISM	0.00152	MXAN_0422, MXAN_3945, MXAN_6392, MXAN_7157, MXAN_7353
	Lipid transport and metabolism
M	CELLULAR PROCESSES AND SIGNALING	0.02302	MXAN_1043, MXAN_2362, MXAN_4610, MXAN_6679
	Cell wall/membrane/envelope biogenesis
O	CELLULAR PROCESSES AND SIGNALING	0.02302	MXAN_0637, MXAN_0934, MXAN_3993, MXAN_5092
	Post-translational modification, protein turnover, and chaperones
P	METABOLISM	0.02052	MXAN_0968, MXAN_1450, MXAN_3863, MXAN_3864
	Inorganic ion transport and metabolism
S	POORLY CHARACTERIZED	0.01016	MXAN_1079, MXAN_1581, MXAN_1810, MXAN_2906, MXAN_5998, MXAN_7039
	Function unknown
T	CELLULAR PROCESSES AND SIGNALING	4.3e-05	MXAN_0336, MXAN_0612, MXAN_0733, MXAN_0736, MXAN_1163, MXAN_1509, MXAN_1892, MXAN_3036, MXAN_3117, MXAN_6223,
	Signal transduction mechanisms
