# Supplementary material for: Deletion of an sRNA primes development in a multicellular bacterium
Source: iScience. 2025 Feb 12;28(3):111980. doi: 10.1016/j.isci.2025.111980 (PMC11928866; doi:10.1016/j.isci.2025.111980)
Supplement: Table S4. List of all enriched GO terms and the differentially expressed genes associated with them (Figure 2D) [file mmc5.xlsx]

## Sheet: Sheet1
List of all enriched GO terms and the differentially expressed genes associated with them (Fig. 2d).
GO term	Cat.	Description	p	FDR	DK1622 genes background	# genes	Gene names
GO:0008152	BP	Metabolic process	1.15e-33	2.04e-30	3407	100	MXAN_0093, MXAN_0094, MXAN_0095, MXAN_0212, MXAN_0345, MXAN_0419, MXAN_0422, MXAN_0587, MXAN_0612, MXAN_0682, MXAN_0683, MXAN_0712, MXAN_0733, MXAN_0736, zwf, MXAN_0962, MXAN_0996, MXAN_1163, MXAN_1282, MXAN_1283, MXAN_1284, MXAN_1287, MXAN_1288, MXAN_1289, MXAN_1485, MXAN_1508, MXAN_1612, MXAN_1733, MXAN_1811, MXAN_1892, MXAN_1967, MXAN_2209, MXAN_2210, MXAN_2296, MXAN_2352, MXAN_2362, MXAN_2523…
GO:0055114	BP	Oxidation-reduction process	1e-11	5.92e-09	630	33	MXAN_0422, MXAN_0683, zwf, MXAN_0996, MXAN_1283, MXAN_1289, MXAN_1485, MXAN_1508, MXAN_1612, MXAN_2209, MXAN_2210, MXAN_2696, MXAN_2729, MXAN_3821, MXAN_3822, MXAN_3875, MXAN_3917, MXAN_3935, MXAN_5531, hemN, fixG, ccoP, ccoNO, MXAN_5554, MXAN_5555, MXAN_5556, MXAN_5557, MXAN_5558, MXAN_5922, MXAN_6079, MXAN_7124, MXAN_7127, MXAN_7157
GO:0006091	BP	Generation of precursor metabolites and energy	1.97e-08	5.84e-06	144	14	zwf, MXAN_1485, MXAN_2210, MXAN_3875, ccoP, ccoNO, MXAN_5554, MXAN_5555, MXAN_5556, MXAN_5557, MXAN_5558, MXAN_5922, MXAN_6079, MXAN_7127
GO:0020037	MF	Heme binding	1.3e-07	4.71e-05	54	9	MXAN_0683, MXAN_1485, MXAN_1612, MXAN_2210, ccoP, ccoNO, MXAN_5554, MXAN_5555, MXAN_5558
GO:0018193	BP	Peptidyl-amino acid modification	2.82e-06	0.00063	190	13	MXAN_0095, MXAN_0612, MXAN_0712, MXAN_0733, MXAN_0736, MXAN_2362, MXAN_2961, MXAN_3036, MXAN_4501, MXAN_5715, MXAN_6223, MXAN_6615, MXAN_6735
GO:0009058	BP	Biosynthetic process	3.41e-06	0.00066	1174	35	MXAN_0212, MXAN_0682, MXAN_1282, MXAN_1283, MXAN_1284, MXAN_1288, MXAN_1508, MXAN_2352, MXAN_2362, MXAN_2696, MXAN_3046, MXAN_3118, MXAN_3792, MXAN_3821, MXAN_3822, MXAN_3917, MXAN_3932, MXAN_3933, MXAN_3936, MXAN_3938, MXAN_3941, taF, MXAN_3946, MXAN_3949, taA, fusA, rfbC, MXAN_5063, hemN, alaS, MXAN_5840, MXAN_6392, MXAN_6615, MXAN_6867, MXAN_7353
GO:1901564	BP	Organonitrogen compound metabolic process	5.5e-06	0.00089	1366	38	MXAN_0095, MXAN_0212, MXAN_0345, MXAN_0419, MXAN_0587, MXAN_0612, MXAN_0712, MXAN_0733, MXAN_0736, MXAN_1163, MXAN_1282, MXAN_1283, MXAN_1284, MXAN_1892, MXAN_1967, MXAN_2296, MXAN_2352, MXAN_2362, MXAN_2961, MXAN_3036, MXAN_3040, MXAN_3118, MXAN_3792, MXAN_3821, MXAN_3822, MXAN_3917, MXAN_3936, MXAN_3944, fusA, MXAN_4501, MXAN_4534, hemN, MXAN_5715, alaS, MXAN_5840, MXAN_6223, MXAN_6615, MXAN_67…
GO:0009061	BP	Anaerobic respiration	6.09e-06	0.0009	6	4	MXAN_3875, MXAN_5556, MXAN_5557, MXAN_6079
GO:0019752	BP	Carboxylic acid metabolic process	1.61e-05	0.002	459	19	MXAN_0212, MXAN_1282, MXAN_1283, MXAN_1284, MXAN_2352, MXAN_3040, MXAN_3046, MXAN_3917, MXAN_3941, MXAN_3946, MXAN_3949, MXAN_5012, MXAN_5063, alaS, MXAN_5840, MXAN_6392, MXAN_6867, MXAN_7157, MXAN_7353
GO:0009098	BP	Leucine biosynthetic process	7.96e-05	0.0057	4	3	MXAN_1282, MXAN_1283, MXAN_1284
GO:0019748	BP	Secondary metabolic process	8.17e-05	0.0057	14	4	MXAN_0094, MXAN_3118, MXAN_3936, MXAN_6615
GO:0006633	BP	Fatty acid biosynthetic process	0.00014	0.0081	54	6	MXAN_3941, MXAN_3946, MXAN_3949, MXAN_5063, MXAN_6392, MXAN_7353
GO:0016740	MF	Transferase activity	0.0002	0.0182	1076	29	MXAN_0095, MXAN_0212, MXAN_0612, MXAN_0682, MXAN_0712, MXAN_0733, MXAN_0736, MXAN_1163, MXAN_1284, MXAN_1288, MXAN_1892, MXAN_2296, MXAN_2362, MXAN_2961, MXAN_3036, MXAN_3040, MXAN_3931, MXAN_3932, MXAN_3933, MXAN_3938, MXAN_3941, taF, MXAN_5063, MXAN_5715, MXAN_5922, MXAN_6223, MXAN_6735, glpK, MXAN_7353
GO:0051536	MF	Iron-sulfur cluster binding	0.00074	0.0383	138	8	MXAN_0093, MXAN_3875, MXAN_3917, hemN, fixG, MXAN_5557, MXAN_6079, MXAN_7124
