# Supplementary material for: Deletion of an sRNA primes development in a multicellular bacterium
Source: iScience. 2025 Feb 12;28(3):111980. doi: 10.1016/j.isci.2025.111980 (PMC11928866; doi:10.1016/j.isci.2025.111980)
Supplement: Table S5. List of all developmental genes found in M. xanthus [file mmc6.xlsx]

## Sheet: Supp. Table 5
List of all developmental genes found in M. xanthus.
MXAN_RS	MXAN_id	log2FC	p.adj	dev_ in McLoon et al. 2021	dev_ in Sharma et al. 2021	dev_ in Muñoz-Dorado et al. 2019	in 3 all studies	potential Dev Gene	gene.name
MXAN_RS00060	MXAN_0010	-0.734258	0.0722844	DG	no-DG	no-DG	no	yes
MXAN_RS00180	MXAN_0033	0.8549	0.0527104	no-DG	no-DG	no-DG	no	no
MXAN_RS00375	MXAN_0074	0.827256	0.0731037	DG	DG	DG	yes	yes
MXAN_RS00390	MXAN_0077	1.39494	0.00406846	no-DG	no-DG	no-DG	no	no
MXAN_RS00470	MXAN_0093	-0.987805	0.00128616	DG	DG	no-DG	no	yes
MXAN_RS00475	MXAN_0094	-1.04358	0.00902695	DG	DG	DG	yes	yes
MXAN_RS00480	MXAN_0095	-0.815071	0.0103963	DG	DG	no-DG	no	yes
MXAN_RS00760	MXAN_0154	1.25808	0.0637418	DG	DG	no-DG	no	yes
MXAN_RS01045	MXAN_0212	-0.850638	0.014594	DG	DG	DG	yes	yes
MXAN_RS01155	MXAN_0235	-0.950829	0.016613	no-DG	no-DG	no-DG	no	no
MXAN_RS01605	MXAN_0327	1.23309	0.0534662	DG	DG	DG	yes	yes
MXAN_RS01645	MXAN_0336	0.902718	0.0514563	no-DG	no-DG	no-DG	no	no
MXAN_RS01690	MXAN_0345	-1.54007	0.00121897	no-DG	no-DG	DG	no	yes
MXAN_RS01715	MXAN_0350	0.687837	0.077729	DG	no-DG	DG	no	yes
MXAN_RS01865	MXAN_0381	1.48415	0.0310187	no-DG	no-DG	no-DG	no	no	MXAN_0381
MXAN_RS01875	MXAN_0384	0.901033	0.0295669	DG	no-DG	no-DG	no	yes	sugE
MXAN_RS02030	MXAN_0417	-1.17308	0.0949469	no-DG	DG	DG	no	yes
MXAN_RS02040	MXAN_0419	0.778302	0.0847889	no-DG	DG	no-DG	no	yes
MXAN_RS02055	MXAN_0422	-1.49414	7.23215e-06	DG	no-DG	DG	no	yes
MXAN_RS02160	MXAN_0443	-1.13804	0.0639295	no-DG	no-DG	no-DG	no	no
MXAN_RS02235	MXAN_0457	-1.75131	0.000547255	no-DG	DG	DG	no	yes
MXAN_RS02240	MXAN_0458	-1.31361	0.00414233	no-DG	DG	no-DG	no	yes
MXAN_RS02445	MXAN_0504	-1.8302	0.000933552	no-DG	DG	DG	no	yes
MXAN_RS02470	MXAN_0510	-1.2894	0.00816332	DG	no-DG	no-DG	no	yes
MXAN_RS02525	MXAN_0522	1.56582	1.88484e-05	no-DG	no-DG	DG	no	yes
MXAN_RS02820	MXAN_0582	-1.01119	0.0731037	no-DG	no-DG	no-DG	no	no
MXAN_RS02845	MXAN_0587	-1.07051	0.0448752	DG	DG	DG	yes	yes
MXAN_RS02895	MXAN_0598	-0.925625	0.0847889	no-DG	no-DG	no-DG	no	no
MXAN_RS02970	MXAN_0612	-0.801054	0.0294558	no-DG	no-DG	DG	no	yes
MXAN_RS03095	MXAN_0637	1.29954	0.00816332	no-DG	no-DG	no-DG	no	no
MXAN_RS03100	MXAN_0638	1.38207	0.00217178	no-DG	no-DG	no-DG	no	no
MXAN_RS03105	MXAN_0639	0.966718	0.00816332	no-DG	no-DG	no-DG	no	no
MXAN_RS03305	MXAN_0682	-2.28244	2.89453e-05	DG	DG	no-DG	no	yes
MXAN_RS03310	MXAN_0683	-1.85617	0.00130762	DG	DG	DG	yes	yes
MXAN_RS03345	MXAN_0690	1.00874	0.090399	DG	DG	DG	yes	yes
MXAN_RS03540	MXAN_0733	-0.678891	0.0551178	no-DG	no-DG	DG	no	yes
MXAN_RS03555	MXAN_0736	2.69058	3.32061e-09	DG	DG	DG	yes	yes
MXAN_RS03925	MXAN_0814	0.812924	0.0837873	DG	DG	no-DG	no	yes
MXAN_RS04025	MXAN_0839	0.937925	0.0444328	no-DG	no-DG	no-DG	no	no
MXAN_RS04030	MXAN_0840	0.958242	0.0500682	no-DG	no-DG	no-DG	no	no
MXAN_RS04410	MXAN_0918	-0.734293	0.0980911	no-DG	no-DG	DG	no	yes
MXAN_RS04490	MXAN_0934	1.6733	0.00814794	DG	no-DG	no-DG	no	yes
MXAN_RS04585	MXAN_0953	-0.677289	0.0731037	no-DG	no-DG	no-DG	no	no	zwf
MXAN_RS04630	MXAN_0962	-0.949588	0.00360285	no-DG	DG	DG	no	yes
MXAN_RS04655	MXAN_0968	1.27843	0.00871983	DG	no-DG	no-DG	no	yes	metN
MXAN_RS04685	MXAN_0975	1.0661	0.0898835	no-DG	no-DG	no-DG	no	no
MXAN_RS04690	MXAN_0976	-0.93317	0.0608386	DG	DG	DG	yes	yes
MXAN_RS04790	MXAN_0996	-1.57821	5.53279e-05	DG	no-DG	DG	no	yes
MXAN_RS04810	MXAN_1001	-0.924934	0.0514563	no-DG	DG	no-DG	no	yes
MXAN_RS05015	MXAN_1043	0.679943	0.0908269	DG	DG	DG	yes	yes
MXAN_RS05180	MXAN_1079	7.33553	7.27635e-131	no-DG	no-DG	no-DG	no	no
MXAN_RS05410	MXAN_1125	1.13749	0.0670143	DG	DG	DG	yes	yes
MXAN_RS05415	MXAN_1126	1.67611	0.00836261	DG	DG	DG	yes	yes
MXAN_RS05470	MXAN_1136	-0.82495	0.055123	DG	no-DG	no-DG	no	yes
MXAN_RS05605	MXAN_1163	-1.03164	0.0551408	DG	no-DG	DG	no	yes	MXAN_1163
MXAN_RS05665	MXAN_1176	-0.626495	0.0927082	no-DG	no-DG	no-DG	no	no
MXAN_RS05760	MXAN_1195	1.18923	0.0352617	DG	DG	no-DG	no	yes
MXAN_RS05940	MXAN_1231	1.73097	1.03129e-06	DG	DG	DG	yes	yes
MXAN_RS06190	MXAN_1282	-1.48451	0.0253242	no-DG	no-DG	DG	no	yes
MXAN_RS06195	MXAN_1283	-1.61368	0.0127497	no-DG	DG	no-DG	no	yes
MXAN_RS06200	MXAN_1284	-1.7448	0.00462815	no-DG	DG	no-DG	no	yes
MXAN_RS06215	MXAN_1286	-1.625	0.00836261	no-DG	no-DG	DG	no	yes	abcA
MXAN_RS06220	MXAN_1287	-1.44296	0.0291256	no-DG	DG	DG	no	yes
MXAN_RS06225	MXAN_1288	-1.38585	0.0352403	no-DG	no-DG	no-DG	no	no
MXAN_RS06230	MXAN_1289	-1.34643	0.0116812	no-DG	no-DG	DG	no	yes
MXAN_RS06315	MXAN_1305	0.876536	0.0837873	DG	DG	no-DG	no	yes
MXAN_RS06850	MXAN_1413	1.29139	0.0580591	DG	DG	DG	yes	yes
MXAN_RS07035	MXAN_1450	-0.675004	0.0444328	no-DG	no-DG	no-DG	no	no
MXAN_RS07195	MXAN_1482	0.78343	0.0978342	DG	no-DG	no-DG	no	yes
MXAN_RS07210	MXAN_1485	0.911884	0.0534662	no-DG	DG	no-DG	no	yes
MXAN_RS07215	MXAN_1486	1.35557	0.00329263	DG	DG	no-DG	no	yes
MXAN_RS07325	MXAN_1508	1.02292	0.0434773	DG	DG	no-DG	no	yes
MXAN_RS07330	MXAN_1509	1.37153	0.00462815	no-DG	DG	no-DG	no	yes
MXAN_RS07390	MXAN_1521	1.14362	0.0891678	no-DG	DG	no-DG	no	yes
MXAN_RS07685	MXAN_1581	1.26718	0.0626524	no-DG	no-DG	no-DG	no	no
MXAN_RS07835	MXAN_1612	-0.815243	0.0721068	no-DG	no-DG	DG	no	yes
MXAN_RS07860	MXAN_1617	0.906558	0.00171864	no-DG	no-DG	no-DG	no	no	cspA
MXAN_RS08000	MXAN_1647	-0.961494	0.0927082	no-DG	no-DG	no-DG	no	no
MXAN_RS08105	MXAN_1671	-0.547858	0.0825966	DG	no-DG	DG	no	yes
MXAN_RS08330	MXAN_1715	1.19211	0.0534662	no-DG	no-DG	no-DG	no	no
MXAN_RS08360	MXAN_1721	-1.38697	0.0541269	no-DG	no-DG	no-DG	no	no
MXAN_RS08420	MXAN_1733	1.59737	0.00683693	DG	DG	DG	yes	yes
MXAN_RS08440	MXAN_1739	0.987366	0.0626524	DG	DG	DG	yes	yes
MXAN_RS08690	MXAN_1795	0.988217	0.0912766	no-DG	no-DG	no-DG	no	no
MXAN_RS08740	MXAN_1809	0.92703	0.0571883	no-DG	no-DG	no-DG	no	no
MXAN_RS08745	MXAN_1810	1.22327	0.084456	no-DG	no-DG	no-DG	no	no
MXAN_RS08750	MXAN_1811	1.44861	0.00664183	no-DG	no-DG	no-DG	no	no
MXAN_RS09165	MXAN_1891	2.05489	0.000205764	no-DG	no-DG	no-DG	no	no
MXAN_RS09170	MXAN_1892	1.73915	0.00248101	no-DG	no-DG	no-DG	no	no
MXAN_RS09175	MXAN_1893	1.93625	5.33246e-07	no-DG	no-DG	no-DG	no	no
MXAN_RS09180	MXAN_1894	1.26782	0.00514969	no-DG	DG	no-DG	no	yes
MXAN_RS09535	MXAN_1967	-0.938503	0.0978342	no-DG	DG	DG	no	yes
MXAN_RS10525	MXAN_2178	-0.937915	0.0847889	DG	DG	no-DG	no	yes
MXAN_RS10570	MXAN_2188	-1.0309	0.0291206	no-DG	no-DG	DG	no	yes
MXAN_RS10660	MXAN_2209	-0.903772	0.0588312	no-DG	DG	DG	no	yes
MXAN_RS10665	MXAN_2210	-0.865418	0.0808716	no-DG	DG	no-DG	no	yes
MXAN_RS10885	MXAN_2253	-0.971825	0.0461508	no-DG	no-DG	no-DG	no	no
MXAN_RS11095	MXAN_2296	-0.715295	0.0825966	no-DG	no-DG	no-DG	no	no
MXAN_RS11315	MXAN_2342	0.906834	0.0585853	no-DG	DG	no-DG	no	yes
MXAN_RS11340	MXAN_2348	-1.1057	0.0285476	no-DG	no-DG	no-DG	no	no
MXAN_RS11360	MXAN_2352	1.42922	0.00027032	no-DG	no-DG	DG	no	yes	thrS
MXAN_RS11415	MXAN_2362	1.25685	0.00019295	DG	no-DG	DG	no	yes
MXAN_RS11455	MXAN_2370	-1.27437	0.0132052	no-DG	no-DG	no-DG	no	no
MXAN_RS11585	MXAN_2396	1.43663	0.0220627	DG	DG	no-DG	no	yes
MXAN_RS11630	MXAN_2405	-0.663841	0.0757385	DG	no-DG	DG	no	yes
MXAN_RS11665	MXAN_2412	1.46931	0.00683693	DG	DG	DG	yes	yes
MXAN_RS12185	MXAN_2523	1.22471	0.0927082	no-DG	DG	DG	no	yes
MXAN_RS12815	MXAN_2649	0.973596	0.0709808	DG	no-DG	no-DG	no	yes
MXAN_RS13060	MXAN_2696	-1.33404	0.0551408	DG	no-DG	no-DG	no	yes
MXAN_RS13220	MXAN_2729	-0.745138	0.0444328	DG	no-DG	DG	no	yes
MXAN_RS13830	MXAN_2855	-1.83127	0.000414461	no-DG	DG	DG	no	yes
MXAN_RS13835	MXAN_2856	-1.78822	0.00128616	no-DG	DG	DG	no	yes
MXAN_RS14075	MXAN_2906	-0.727853	0.0271145	DG	no-DG	DG	no	yes
MXAN_RS14105	MXAN_2912	0.959608	0.0510278	no-DG	no-DG	no-DG	no	no
MXAN_RS14340	MXAN_2961	1.42631	0.0352356	DG	no-DG	no-DG	no	yes
MXAN_RS14405	MXAN_2974	0.854445	0.0804259	no-DG	no-DG	no-DG	no	no
MXAN_RS14700	MXAN_3034	1.01145	0.00255113	DG	no-DG	no-DG	no	yes
MXAN_RS14710	MXAN_3036	1.43253	0.00158092	DG	DG	DG	yes	yes
MXAN_RS14730	MXAN_3040	-0.709093	0.0340602	no-DG	no-DG	DG	no	yes	gcvT
MXAN_RS14760	MXAN_3046	1.26086	0.0101159	DG	no-DG	no-DG	no	yes
MXAN_RS15110	MXAN_3117	1.8091	1.0387e-05	DG	DG	DG	yes	yes	fruA
MXAN_RS15115	MXAN_3118	0.791501	0.0367911	DG	DG	no-DG	no	yes
MXAN_RS15190	MXAN_3133	1.2524	0.084456	DG	DG	DG	yes	yes
MXAN_RS15390	MXAN_3175	-2.11541	5.61651e-08	DG	DG	no-DG	no	yes
MXAN_RS15715	MXAN_3244	-0.905692	0.0657397	no-DG	no-DG	no-DG	no	no
MXAN_RS15845	MXAN_3271	1.14668	0.0352403	no-DG	no-DG	no-DG	no	no
MXAN_RS15950	MXAN_3291	-0.808259	0.0155534	no-DG	no-DG	DG	no	yes
MXAN_RS16480	MXAN_3402	1.05606	0.0922338	DG	DG	no-DG	no	yes
MXAN_RS16600	MXAN_3426	1.04304	0.00816332	DG	DG	no-DG	no	yes
MXAN_RS16645	MXAN_3434	-1.18811	0.00413851	no-DG	no-DG	DG	no	yes
MXAN_RS17035	MXAN_3515	0.796348	0.0510278	no-DG	no-DG	no-DG	no	no
MXAN_RS17040	MXAN_3517	0.621173	0.0999874	DG	no-DG	DG	no	yes
MXAN_RS17350	MXAN_3577	-1.48266	1.80595e-06	DG	no-DG	DG	no	yes
MXAN_RS18135	MXAN_3738	0.791037	0.0808771	DG	DG	no-DG	no	yes
MXAN_RS18335	MXAN_3779	-1.0118	0.00123069	DG	no-DG	no-DG	no	yes
MXAN_RS18400	MXAN_3792	0.763517	0.00999433	DG	no-DG	no-DG	no	yes
MXAN_RS18460	MXAN_3805	1.05079	0.0410138	no-DG	no-DG	no-DG	no	no
MXAN_RS18540	MXAN_3819	1.04033	0.0294522	DG	no-DG	no-DG	no	yes
MXAN_RS18545	MXAN_3820	1.39937	0.022498	DG	DG	no-DG	no	yes
MXAN_RS18550	MXAN_3821	1.18475	0.0994719	DG	DG	DG	yes	yes
MXAN_RS18555	MXAN_3822	1.5002	0.0031745	DG	DG	no-DG	no	yes
MXAN_RS18700	MXAN_3850	0.984335	0.0551178	no-DG	no-DG	DG	no	yes
MXAN_RS18765	MXAN_3863	-1.22715	0.0657397	no-DG	no-DG	no-DG	no	no
MXAN_RS18770	MXAN_3864	-1.11461	0.0757385	no-DG	no-DG	no-DG	no	no
MXAN_RS18840	MXAN_3878	-0.767859	0.0451722	no-DG	no-DG	no-DG	no	no
MXAN_RS19105	MXAN_3931	1.10071	0.077729	no-DG	DG	DG	no	yes
MXAN_RS19140	MXAN_3938	1.0527	0.0826965	no-DG	DG	DG	no	yes
MXAN_RS19155	MXAN_3941	1.13997	0.0500682	no-DG	DG	no-DG	no	yes
MXAN_RS19170	MXAN_3944	1.08724	0.0415592	no-DG	DG	no-DG	no	yes	lspA
MXAN_RS19175	MXAN_3945	1.04108	0.0688104	DG	DG	no-DG	no	yes	taF
MXAN_RS19180	MXAN_3946	1.18209	0.0639842	no-DG	DG	DG	no	yes
MXAN_RS19195	MXAN_3949	1.20555	0.0352356	DG	DG	DG	yes	yes
MXAN_RS19200	MXAN_3950	1.40816	0.00538876	DG	DG	DG	yes	yes	taA
MXAN_RS19330	MXAN_3976	-0.800613	0.0551408	no-DG	no-DG	no-DG	no	no
MXAN_RS19335	MXAN_3977	-0.979063	0.0551408	DG	no-DG	no-DG	no	yes
MXAN_RS19415	MXAN_3993	-0.787911	0.0384709	no-DG	no-DG	DG	no	yes	bsgA (lonD)
MXAN_RS19425	MXAN_3995	1.36985	0.0209171	no-DG	no-DG	no-DG	no	no
MXAN_RS19430	MXAN_3997	1.38099	0.00949702	no-DG	DG	no-DG	no	yes
MXAN_RS19450	MXAN_4001	-1.24831	0.0291206	DG	no-DG	no-DG	no	yes
MXAN_RS19745	MXAN_4061	1.03321	0.00985503	no-DG	no-DG	DG	no	yes
MXAN_RS19810	MXAN_4074	-0.700145	0.0978342	no-DG	no-DG	no-DG	no	no
MXAN_RS19850	MXAN_4082	0.926931	0.0671388	no-DG	DG	no-DG	no	yes	fusA
MXAN_RS19960	MXAN_4105	1.04221	0.0210494	no-DG	no-DG	no-DG	no	no
MXAN_RS19970	MXAN_4107	-1.41847	0.00782933	no-DG	DG	DG	no	yes
MXAN_RS20365	MXAN_4195	-1.22663	0.0209171	DG	no-DG	no-DG	no	yes
MXAN_RS20795	MXAN_4285	-1.38159	0.00816332	no-DG	no-DG	no-DG	no	no
MXAN_RS20800	MXAN_4286	-1.77076	0.000238225	no-DG	no-DG	no-DG	no	no
MXAN_RS21080	MXAN_4343	-0.838017	0.0534662	DG	no-DG	no-DG	no	yes	hutU
MXAN_RS21485	MXAN_4422	0.954682	0.0102071	DG	no-DG	no-DG	no	yes
MXAN_RS21705	MXAN_4469	0.865333	0.022498	no-DG	no-DG	DG	no	yes
MXAN_RS21750	MXAN_4476	0.803208	0.0847889	no-DG	no-DG	no-DG	no	no
MXAN_RS21825	MXAN_4494	1.51962	0.0244754	DG	DG	no-DG	no	yes
MXAN_RS21835	MXAN_4496	1.9948	0.000826994	DG	DG	DG	yes	yes
MXAN_RS21840	MXAN_4497	1.47575	0.0294522	DG	DG	no-DG	no	yes
MXAN_RS21845	MXAN_4498	1.71596	0.00683693	DG	DG	no-DG	no	yes
MXAN_RS21850	MXAN_4500	1.33549	0.0679672	DG	DG	no-DG	no	yes
MXAN_RS21855	MXAN_4501	1.41857	0.0500682	DG	DG	no-DG	no	yes
MXAN_RS21875	MXAN_4505	1.39427	0.0514513	DG	DG	DG	yes	yes
MXAN_RS21890	MXAN_4508	1.27027	0.0352617	DG	DG	DG	yes	yes
MXAN_RS21995	MXAN_4534	-1.34157	0.0104403	no-DG	DG	DG	no	yes
MXAN_RS22375	MXAN_4610	0.713888	0.0591	no-DG	no-DG	no-DG	no	no	rfbC
MXAN_RS22850	MXAN_4703	0.982443	0.0534662	DG	no-DG	no-DG	no	yes	MXAN_4703
MXAN_RS22855	MXAN_4704	1.52065	0.0207939	no-DG	no-DG	no-DG	no	no	rrsC
MXAN_RS23125	MXAN_4759	0.889527	0.0309605	DG	DG	no-DG	no	yes	cheY
MXAN_RS23350	MXAN_4804	0.806288	0.00371015	no-DG	no-DG	no-DG	no	no
MXAN_RS23500	MXAN_4837	-1.14447	0.0500682	no-DG	DG	DG	no	yes	celA
MXAN_RS23860	MXAN_4915	1.73698	0.00708133	DG	DG	DG	yes	yes
MXAN_RS23900	MXAN_4924	0.902397	0.0294522	no-DG	no-DG	DG	no	yes
MXAN_RS23955	MXAN_4935	-0.845426	0.0510278	DG	no-DG	no-DG	no	yes
MXAN_RS24005	MXAN_4944	2.44608	5.42263e-07	no-DG	no-DG	no-DG	no	no
MXAN_RS24010	MXAN_4945	1.84646	0.000793895	no-DG	no-DG	no-DG	no	no
MXAN_RS24180	MXAN_4979	1.60423	3.85954e-09	no-DG	no-DG	no-DG	no	no
MXAN_RS24340	MXAN_5012	1.67906	0.00816332	DG	DG	DG	yes	yes
MXAN_RS24395	MXAN_5022	0.844383	0.0367911	no-DG	no-DG	no-DG	no	no
MXAN_RS24485	MXAN_5040	-1.02453	0.0750943	no-DG	no-DG	DG	no	yes
MXAN_RS24595	MXAN_5063	0.99699	0.0514563	DG	no-DG	no-DG	no	yes
MXAN_RS24605	MXAN_5065	0.891639	0.0927082	DG	DG	no-DG	no	yes
MXAN_RS24740	MXAN_5092	-0.857562	0.00278081	no-DG	no-DG	no-DG	no	no	clpB
MXAN_RS25045	MXAN_5155	1.48356	0.0285791	DG	DG	DG	yes	yes
MXAN_RS25095	MXAN_5164	-0.826558	0.0978342	no-DG	no-DG	DG	no	yes
MXAN_RS25210	MXAN_5188	1.31764	0.0748463	no-DG	no-DG	no-DG	no	no	yfiA
MXAN_RS25415	MXAN_5230	-1.17927	0.0209171	DG	no-DG	no-DG	no	yes	rhlE
MXAN_RS25465	MXAN_5242	-1.81662	1.2763e-07	no-DG	DG	DG	no	yes
MXAN_RS25525	MXAN_5255	-1.0383	0.0500682	no-DG	no-DG	no-DG	no	no
MXAN_RS25565	MXAN_5264	-1.23552	0.0658613	no-DG	DG	no-DG	no	yes
MXAN_RS25580	MXAN_5266	-1.0923	0.0671388	no-DG	no-DG	DG	no	yes	MXAN_5266
MXAN_RS25595	MXAN_5269	-1.22289	0.0657397	no-DG	no-DG	no-DG	no	no
MXAN_RS25645	MXAN_5280	1.04341	0.0949883	no-DG	no-DG	DG	no	yes
MXAN_RS26010	MXAN_5360	-0.601532	0.0500682	no-DG	no-DG	DG	no	yes
MXAN_RS26165	MXAN_5392	-1.20803	0.0225545	no-DG	DG	DG	no	yes
MXAN_RS26425	MXAN_5450	-1.0208	0.0670143	no-DG	DG	DG	no	yes
MXAN_RS26645	MXAN_5495	0.987876	0.00353274	DG	no-DG	no-DG	no	yes
MXAN_RS26655	MXAN_5497	1.15447	0.00816332	DG	no-DG	no-DG	no	yes
MXAN_RS26820	MXAN_5531	-1.53682	0.00450007	DG	DG	no-DG	no	yes
MXAN_RS26825	MXAN_5532	-1.20645	0.0575511	DG	DG	no-DG	no	yes	hemN
MXAN_RS26835	MXAN_5538	-1.56105	0.00172655	DG	DG	no-DG	no	yes	fixG
MXAN_RS26840	MXAN_5539	-1.5761	0.00143872	DG	DG	no-DG	no	yes	ccoP
MXAN_RS26845	MXAN_5540	-1.39225	0.0137014	DG	DG	no-DG	no	yes	ccoQ
MXAN_RS26850	MXAN_5541	-1.596	5.07446e-05	DG	DG	DG	yes	yes	ccoNO
MXAN_RS26855	MXAN_5542	-1.57326	0.00798662	no-DG	DG	no-DG	no	yes	ccoS
MXAN_RS26910	MXAN_5553	-1.80113	0.000168771	DG	DG	DG	yes	yes
MXAN_RS26915	MXAN_5554	-1.42205	0.0184322	DG	DG	no-DG	no	yes
MXAN_RS26920	MXAN_5555	-1.26654	0.0425037	DG	DG	no-DG	no	yes
MXAN_RS26925	MXAN_5556	-1.4951	0.00275291	DG	DG	DG	yes	yes
MXAN_RS26930	MXAN_5557	-1.28093	0.0118589	DG	DG	DG	yes	yes
MXAN_RS26935	MXAN_5558	-1.18185	0.00560536	DG	DG	DG	yes	yes
MXAN_RS26990	MXAN_5570	1.24373	0.000609043	no-DG	no-DG	no-DG	no	no
MXAN_RS27070	MXAN_5587	-1.52973	0.0104403	no-DG	DG	no-DG	no	yes
MXAN_RS27075	MXAN_5588	-1.46012	0.0291206	no-DG	DG	no-DG	no	yes
MXAN_RS27705	MXAN_5715	1.07463	0.0662358	DG	DG	no-DG	no	yes
MXAN_RS27890	MXAN_5754	0.775168	0.0847889	no-DG	no-DG	no-DG	no	no	tolR
MXAN_RS28035	MXAN_5783	-1.15683	0.00985503	no-DG	no-DG	DG	no	yes	pilA
MXAN_RS28125	MXAN_5802	-0.582179	0.0929475	no-DG	no-DG	no-DG	no	no	alaS
MXAN_RS28305	MXAN_5840	-1.00653	0.0417121	no-DG	no-DG	no-DG	no	no
MXAN_RS28715	MXAN_5922	0.600612	0.0940025	DG	no-DG	DG	no	yes
MXAN_RS28835	MXAN_5945	-0.993417	0.0662358	no-DG	no-DG	no-DG	no	no
MXAN_RS29020	MXAN_5982	-0.780068	0.0979247	no-DG	no-DG	no-DG	no	no
MXAN_RS29040	MXAN_5986	1.44084	0.000315956	DG	DG	DG	yes	yes
MXAN_RS29100	MXAN_5998	1.16489	0.0501456	no-DG	DG	DG	no	yes
MXAN_RS30150	MXAN_6219	-0.713354	0.0639842	no-DG	no-DG	DG	no	yes
MXAN_RS30165	MXAN_6223	-1.24104	0.0927082	no-DG	DG	no-DG	no	yes
MXAN_RS30170	MXAN_6224	-1.47784	0.0352617	no-DG	DG	no-DG	no	yes
MXAN_RS30320	MXAN_6255	1.11867	0.0820102	no-DG	no-DG	no-DG	no	no
MXAN_RS30760	MXAN_6350	1.09117	0.0551408	DG	DG	no-DG	no	yes
MXAN_RS30765	MXAN_6351	-0.889857	0.0264992	no-DG	no-DG	no-DG	no	no
MXAN_RS30770	MXAN_6352	-0.611492	0.0927082	no-DG	no-DG	DG	no	yes
MXAN_RS30810	MXAN_6361	-0.89744	0.0451722	no-DG	no-DG	no-DG	no	no
MXAN_RS30825	MXAN_6364	1.3212	0.0200049	DG	DG	DG	yes	yes
MXAN_RS30900	MXAN_6381	-1.23195	0.00514969	no-DG	no-DG	no-DG	no	no
MXAN_RS30935	MXAN_6388	-1.75109	0.000414461	no-DG	no-DG	no-DG	no	no
MXAN_RS30940	MXAN_6389	-1.6602	0.00836261	no-DG	no-DG	no-DG	no	no
MXAN_RS30955	MXAN_6392	1.15433	0.0534662	no-DG	no-DG	no-DG	no	no
MXAN_RS31175	MXAN_6437	-1.23145	0.0390747	no-DG	DG	no-DG	no	yes
MXAN_RS31245	MXAN_6451	-1.36626	0.0285857	no-DG	no-DG	DG	no	yes
MXAN_RS31420	MXAN_6486	0.759108	0.0850691	no-DG	no-DG	no-DG	no	no
MXAN_RS31550	MXAN_6511	0.85448	0.0444328	no-DG	no-DG	no-DG	no	no
MXAN_RS31680	MXAN_6539	-1.43716	0.00569512	no-DG	DG	no-DG	no	yes
MXAN_RS31890	MXAN_6584	1.31016	0.000309304	DG	no-DG	no-DG	no	yes
MXAN_RS32020	MXAN_6615	-1.25218	0.0883371	no-DG	DG	no-DG	no	yes
MXAN_RS32445	MXAN_6701	-1.12296	0.0127497	no-DG	no-DG	no-DG	no	no
MXAN_RS32495	MXAN_6711	1.80526	3.56418e-12	DG	no-DG	no-DG	no	yes
MXAN_RS32500	MXAN_6712	1.35992	0.00664183	no-DG	no-DG	no-DG	no	no
MXAN_RS32540	MXAN_6720	1.11001	0.00661175	DG	no-DG	no-DG	no	yes
MXAN_RS32710	MXAN_6755	-1.50919	1.80595e-06	no-DG	DG	DG	no	yes
MXAN_RS32715	MXAN_6756	-1.36536	5.61651e-08	DG	DG	DG	yes	yes
MXAN_RS32795	MXAN_6771	-0.776135	0.0294522	no-DG	no-DG	no-DG	no	no	glpK
MXAN_RS32995	MXAN_6813	0.780734	0.0639842	no-DG	DG	no-DG	no	yes
MXAN_RS33265	MXAN_6867	1.36972	0.055123	DG	no-DG	no-DG	no	yes
MXAN_RS33270	MXAN_6868	0.89102	0.00413851	DG	no-DG	no-DG	no	yes
MXAN_RS33320	MXAN_6880	1.13918	0.0650274	no-DG	DG	DG	no	yes
MXAN_RS33440	MXAN_6907	-1.39182	0.00158092	no-DG	no-DG	no-DG	no	no
MXAN_RS33765	MXAN_6975	1.38559	0.055123	no-DG	DG	no-DG	no	yes
MXAN_RS33875	MXAN_6999	-1.66538	0.00871983	no-DG	no-DG	no-DG	no	no
MXAN_RS34070	MXAN_7039	-0.754406	0.0514563	DG	DG	DG	yes	yes
MXAN_RS34380	MXAN_7102	1.39564	0.0534662	DG	DG	DG	yes	yes
MXAN_RS34430	MXAN_7112	-1.15661	0.00044463	no-DG	DG	DG	no	yes
MXAN_RS34435	MXAN_7113	-0.632534	0.0569148	no-DG	DG	DG	no	yes
MXAN_RS34490	MXAN_7124	-1.33644	0.0501456	no-DG	no-DG	no-DG	no	no
MXAN_RS34505	MXAN_7127	-1.24514	0.0474613	no-DG	no-DG	no-DG	no	no
MXAN_RS34655	MXAN_7157	-0.774211	0.0551408	no-DG	no-DG	no-DG	no	no
MXAN_RS35305	MXAN_7296	2.00575	1.0714e-07	DG	DG	DG	yes	yes
MXAN_RS35325	MXAN_7301	1.06601	0.0639842	DG	DG	DG	yes	yes
MXAN_RS35575	MXAN_7351	-1.1869	0.0294522	no-DG	no-DG	DG	no	yes
MXAN_RS35585	MXAN_7353	-0.919305	0.0994719	no-DG	DG	DG	no	yes
MXAN_RS35645	MXAN_7366	0.721908	0.0639842	no-DG	no-DG	no-DG	no	no
MXAN_RS35815	MXAN_7402	1.66339	5.07446e-05	DG	DG	DG	yes	yes	nsd
MXAN_RS35835	MXAN_7408	-1.21468	0.0549155	no-DG	DG	no-DG	no	yes
MXAN_RS36495	MXAN_0523	1.73706	5.46281e-06	no-DG	no-DG	no-DG	no	no
MXAN_RS37190	MXAN_6679	1.06906	0.0534662	DG	DG	no-DG	no	yes
MXAN_RS37260	MXAN_7336	1.234	0.00252459	no-DG	no-DG	no-DG	no	no
NA	EBG00001184114	1.60443	0.0155534	no-DG	no-DG	no-DG	no	no	SSU_rRNA_archaea
NA	MXAN_0380	1.52299	0.00569512	no-DG	no-DG	no-DG	no	no
NA	MXAN_1724	-2.33109	1.80595e-06	no-DG	no-DG	no-DG	no	no
NA	MXAN_1725	-1.98148	4.40623e-05	no-DG	no-DG	no-DG	no	no
NA	MXAN_2125	-1.08045	0.0905474	no-DG	no-DG	no-DG	no	no
NA	MXAN_3490	-0.920503	0.0678896	no-DG	no-DG	no-DG	no	no
NA	MXAN_5179	-1.40411	0.0121498	no-DG	no-DG	no-DG	no	no
NA	MXAN_6538	-1.80278	0.000243854	no-DG	no-DG	no-DG	no	no
NA	MXAN_7300	-1.67999	0.00836261	no-DG	no-DG	no-DG	no	no
