# Supplementary material for: Deletion of an sRNA primes development in a multicellular bacterium
Source: iScience. 2025 Feb 12;28(3):111980. doi: 10.1016/j.isci.2025.111980 (PMC11928866; doi:10.1016/j.isci.2025.111980)
Supplement: Table S6. List reporting the potential target sites bound by Pxr generated using TargetRNA3 [file mmc7.xlsx]

## Sheet: Supp. Table 6
List reporting the potential target sites bound by Pxr generated using TargetRNA3 (Tjaden B. 2023)51.
									RNA-seq data
MXAN_RS	MXAN_ID	Energy	P	Probability	sRNA start	sRNA stop	T. start*	T.stop	log2 Fold		adj. p-val
MXAN_RS05180	MXAN_1079	-26.84	0.00013251	0.35939	67	86	-61	-43	7.33553		7.28e-131
MXAN_RS01875	MXAN_0384	-23.95	3.88e-05	0.402797	64	87	43	63	0.901033		0.0295669
MXAN_RS03345	MXAN_0690	-23.54	0.00030891	0.330673	63	87	41	64	1.00874		0.090399
MXAN_RS14070	MXAN_2905	-23.93	0.00037861	0.32391	57	86	-155	-121	0.710741		0.332174
MXAN_RS11535	MXAN_2385	-23.02	0.00066131	0.305636	53	86	-124	-90	-0.583424		0.38259
MXAN_RS34305	MXAN_7086	-24.22	0.00040956	0.321312	72	87	-51	-36	-0.657772		0.492589
MXAN_RS17555	MXAN_3620	-13.11	0.00014438	0.356437	57	81	-92	-65	0.456601		0.553827
MXAN_RS16665	MXAN_3438	-9.79	0.00020678	0.344172	77	86	-162	-153	-0.298963		0.6555
MXAN_RS28985	MXAN_5975	-23.6	0.00022113	0.341902	27	36	-16	-6	0.235718		0.770099
MXAN_RS23195	MXAN_4773	-25.32	1.23e-05	0.445316	60	85	-30	-4	0.218603		0.823379
MXAN_RS22315	MXAN_4598	-11.72	0.0004641	0.317194	49	64	-32	-18	-0.141827		0.834332
MXAN_RS29370	MXAN_6053	-24.69	0.00074078	0.301965	54	83	-24	9	0.126607		0.877455
MXAN_RS24420	MXAN_5027	-23.91	0.00067725	0.304865	49	84	-168	-134	-0.200063		0.904294
MXAN_RS31805	MXAN_6565	-23.34	0.00062923	0.307251	68	86	-98	-80	0.0928498		0.911899
MXAN_RS27215	MXAN_5616	-23.89	0.00034065	0.327415	49	79	-85	-52	0.106038		0.922537
MXAN_RS22695	MXAN_4674	-23.91	0.00017989	0.348908	61	84	73	99	0.0626212		0.951155
MXAN_RS32865	MXAN_6786	-29.45	4.54e-05	0.397177	64	83	-198	-179	-0.0423586		0.975997
MXAN_RS00860	MXAN_0174	-26.07	0.00010555	0.367273	57	87	-119	-84	-0.0198024		0.990231
MXAN_RS22835	MXAN_4700	-22.92	0.0002646	0.335856	77	86	-18	-9	0.0141149		0.992486
MXAN_RS01255	MXAN_0256	-24.05	0.00054523	0.311917	74	85	-54	-43	0.0140957		0.994339
MXAN_RS02590	----	-26.84	2.07e-05	0.425878	63	85	-132	-110	NA		NA
MXAN_RS28545	MXAN_5887	-27.55	7.91e-05	0.377354	30	36	30	37	0.0440352		NA
MXAN_RS33850	MXAN_6994	-24.31	0.00012477	0.36147	74	87	-166	-152	0.113174		NA
MXAN_RS32285	MXAN_6667	-24.92	0.00036863	0.324794	63	86	-97	-74	0.543741		NA
MXAN_RS03370	MXAN_0697	-23.77	0.00054523	0.311917	59	87	-159	-127	-0.209143		NA
