# Supplementary material for: Deletion of an sRNA primes development in a multicellular bacterium
Source: iScience. 2025 Feb 12;28(3):111980. doi: 10.1016/j.isci.2025.111980 (PMC11928866; doi:10.1016/j.isci.2025.111980)
Supplement: Data S1. Spore counts of Δpxr, GJV1::pPxr1, and GJV1::pPxrJ mutants compared to wild type (GJV1) [file mmc8.xlsx]

## Sheet: Supp. Fig. 1a
sample	rep	spore counts rel. to delta-pxr
d-pxr	1	1
d-pxr	2	1
d-pxr	3	1
GJV1	1	0.61
GJV1	2	0.46			p-values	Sig		# comparison	adj.pval Bonf
GJV1	3	0.34		d-pxr vs GJV1	0.0210332	NS		2	0.025
pPxr1	1	0.25		d-pxr vs dPxr1	9.72139e-06	S		3	0.016
pPxr1	2	0.22		d-pxr vs dPxrJ	0.000819049	S
pPxr1	3	0.31		dPxr1 vs GJV1	0.0635325	NS
pPxrJ	1	0.69		dPxr1 vs dPxrJ	0.000900719	S
pPxrJ	2	0.59		dPxrJ vs GJV1	0.0890422	NS
pPxrJ	3	0.71
