# Supplementary material for: Deletion of an sRNA primes development in a multicellular bacterium
Source: iScience. 2025 Feb 12;28(3):111980. doi: 10.1016/j.isci.2025.111980 (PMC11928866; doi:10.1016/j.isci.2025.111980)
Supplement: Data S2. Fruting body counts of Δpxr and Δpxr::pPxr1 mutants during development compared to wild type (GJV1) [file mmc9.xlsx]

## Sheet: Supp. Fig. 1b
sample	rep	time	FB counts		Fruiting Body Numbers
dpxr	1	6	68
dpxr	2	6	56		sample	time	mean	sem
dpxr	3	6	96		dpxr	0	0	0
dPpxr	1	6	7		dpxrPpxr	0	0	0
dPpxr	2	6	4		GJV1	0	0	0
dPpxr	3	6	8		dpxr	6	73.3333	11.8509
GJV1	1	6	30		dpxrPpxr	6	6.33333	1.20185
GJV1	2	6	17		GJV1	6	16.3333	8.08977
GJV1	3	6	2		dpxr	8	400	61.0765
dpxr	1	8	299		dpxrPpxr	8	54.6667	15.6027
dpxr	2	8	510		GJV1	8	64.3333	1.20185
dpxr	3	8	391		dpxr	12	796.333	49.8743
dPpxr	1	8	24		dpxrPpxr	12	833	89.6456
dPpxr	2	8	65		GJV1	12	518.667	71.9475
dPpxr	3	8	75		dpxr	24	975.333	101.562
GJV1	1	8	62		dpxrPpxr	24	851.667	24.6599
GJV1	2	8	66		GJV1	24	503.667	116.146
GJV1	3	8	65		dpxr	48	1339.67	1.45297
dpxr	1	12	698		dpxrPpxr	48	783.667	21.7894
dpxr	2	12	860		GJV1	48	805.333	135.273
dpxr	3	12	831		dpxr	72	1438	31.39
dPpxr	1	12	666		dpxrPpxr	72	826	8
dPpxr	2	12	860		GJV1	72	875	153.396
dPpxr	3	12	973		dpxr	144	1458	35.473
GJV1	1	12	662		dpxrPpxr	144	757.333	28.4859
GJV1	2	12	458		GJV1	144	870.333	159.865
GJV1	3	12	436
dpxr	1	24	836
dpxr	2	24	1173
dpxr	3	24	917
dPpxr	1	24	819
dPpxr	2	24	836
dPpxr	3	24	900
GJV1	1	24	733
GJV1	2	24	421
GJV1	3	24	357
dpxr	1	48	1337
dpxr	2	48	1342
dpxr	3	48	1340
dPpxr	1	48	758
dPpxr	2	48	766
dPpxr	3	48	827
GJV1	1	48	1050
GJV1	2	48	783
GJV1	3	48	583
dpxr	1	72	1498
dpxr	2	72	1424
dpxr	3	72	1392
dPpxr	1	72	818
dPpxr	2	72	842
dPpxr	3	72	818
GJV1	1	72	1154
GJV1	2	72	846
GJV1	3	72	625
dpxr	1	144	1528
dpxr	2	144	1433
dpxr	3	144	1413
dPpxr	1	144	719
dPpxr	2	144	740
dPpxr	3	144	813
GJV1	1	144	1164
GJV1	2	144	833
GJV1	3	144	614
